# Supplementary material for: Monolithic three-dimensional integration of RRAM-based hybrid memory architecture for one-shot learning
Source: Nat Commun. 2023 Nov 6;14:7140. doi: 10.1038/s41467-023-42981-1 (PMC10628152; doi:10.1038/s41467-023-42981-1)
Supplement: Supplementary file 3 — Source Data [file 41467_2023_42981_MOESM3_ESM.zip]

Archive with 13 entries (13 files):
- Source Data/Figure2.e.xls
- Source Data/Figure2.f.xls
- Source Data/Figure2.g.xls
- Source Data/Figure2.i.xls
- Source Data/Figure2.j.xls
- Source Data/Figure2.k.xls
- Source Data/Figure3.c.xls
- Source Data/Figure3.d.xls
- Source Data/Figure3.e.xls
- Source Data/Figure3.f.xls
- Source Data/Figure4.c.xls
- Source Data/Figure4.d.xls
- Source Data/Figure4.e.xls
