# Supplementary material for: Monolithic three-dimensional integration of RRAM-based hybrid memory architecture for one-shot learning
Source: Nat Commun. 2023 Nov 6;14:7140. doi: 10.1038/s41467-023-42981-1 (PMC10628152; doi:10.1038/s41467-023-42981-1)
Supplement: Supplementary file 3 — Source Data [file 41467_2023_42981_MOESM3_ESM.zip › Source Data/Figure2.e.xls]

## Sheet: Unit
Unit
Voltage	V
Current	A

## Sheet: Data
Ta2O5-based RRAM				HfAlOx-based RRAM
Set		Reset		Set		Reset
Voltage	Current	Voltage	Current	Voltage	Current	Voltage	Current
0	7.335e-11	0	5.5102e-10	0	2.99e-12	0	3.7957e-10
0.0194	6.025e-09	-0.034	1.6416e-06	0.02	1.91698e-08	-0.025	8.9516e-07
0.0388	1.2215e-08	-0.068	3.2706e-06	0.04	3.95228e-08	-0.05	1.821e-06
0.0583	1.846e-08	-0.102	4.9117e-06	0.06	6.2079e-08	-0.075	2.8004e-06
0.0777	2.65e-08	-0.136	6.5389e-06	0.08	8.5299e-08	-0.1	3.8431e-06
0.0971	3.534e-08	-0.17	8.173e-06	0.1	1.12838e-07	-0.125	4.9126e-06
0.1165	4.745e-08	-0.204	9.8213e-06	0.12	1.4444e-07	-0.15	6.0697e-06
0.1359	5.6895e-08	-0.23775	1.14532e-05	0.14	1.838e-07	-0.175	7.3131e-06
0.1553	6.876e-08	-0.27175	1.311e-05	0.16	2.3304e-07	-0.2	8.6279e-06
0.1748	8.025e-08	-0.30575	1.4774e-05	0.18	2.8818e-07	-0.225	1.00416e-05
0.1942	9.155e-08	-0.33975	1.6452e-05	0.2	3.566e-07	-0.25	1.1498e-05
0.2136	1.0428e-07	-0.37375	1.811e-05	0.22	4.3624e-07	-0.275	1.3016e-05
0.233	1.153e-07	-0.40775	1.9782e-05	0.24	5.2836e-07	-0.3	1.463e-05
0.2524	1.2845e-07	-0.44175	2.146e-05	0.26	6.4242e-07	-0.325	1.6334e-05
0.2718	1.41e-07	-0.47575	2.3148e-05	0.28	7.7882e-07	-0.35	1.8106e-05
0.2913	1.531e-07	-0.50975	2.4824e-05	0.3	9.2658e-07	-0.375	1.9844e-05
0.3107	1.6715e-07	-0.54375	2.6534e-05	0.32	1.1007e-06	-0.4	2.1668e-05
0.3301	1.8285e-07	-0.57775	2.8252e-05	0.34	1.3024e-06	-0.425	2.366e-05
0.3495	1.93e-07	-0.61175	2.994e-05	0.36	1.4799e-06	-0.45	2.5608e-05
0.3689	2.064e-07	-0.64575	3.168e-05	0.38	1.6944e-06	-0.475	2.738e-05
0.3883	2.2075e-07	-0.6795	3.3362e-05	0.4	1.8511e-06	-0.5	2.967e-05
0.4078	2.3325e-07	-0.7135	3.513e-05	0.42	2.1253e-06	-0.525	3.1874e-05
0.4272	2.4875e-07	-0.7475	3.6834e-05	0.44	2.5179e-06	-0.55	3.4094e-05
0.4466	2.67e-07	-0.7815	3.8544e-05	0.46	2.8074e-06	-0.575	3.6222e-05
0.466	2.8145e-07	-0.8155	4.029e-05	0.48	3.0866e-06	-0.6	3.8672e-05
0.4854	2.963e-07	-0.8495	4.202e-05	0.5	3.4295e-06	-0.625	4.0972e-05
0.5049	3.104e-07	-0.8835	4.3752e-05	0.52	3.7965e-06	-0.65	4.3412e-05
0.5243	3.1885e-07	-0.9175	4.5488e-05	0.54	4.1768e-06	-0.675	4.558e-05
0.5437	3.326e-07	-0.9515	4.7204e-05	0.56	4.5043e-06	-0.7	4.8086e-05
0.5631	3.54e-07	-0.9855	4.9016e-05	0.58	5.1369e-06	-0.725	5.063e-05
0.5825	3.867e-07	-1.0195	5.0716e-05	0.6	5.5904e-06	-0.75	5.298e-05
0.6019	4.0485e-07	-1.0535	5.2556e-05	0.62	5.9335e-06	-0.775	5.5634e-05
0.6214	4.146e-07	-1.0875	5.4278e-05	0.64	6.8081e-06	-0.8	5.7496e-05
0.6408	4.303e-07	-1.12125	5.6006e-05	0.66	7.5669e-06	-0.825	6.025e-05
0.6602	4.49e-07	-1.15525	5.7816e-05	0.68	8.1117e-06	-0.85	6.2878e-05
0.6796	4.714e-07	-1.18925	5.9462e-05	0.7	9.0846e-06	-0.875	6.5142e-05
0.699	5.4775e-07	-1.22325	6.1292e-05	0.72	9.612e-06	-0.9	6.7584e-05
0.7184	3.451e-07	-1.25725	6.2824e-05	0.74	1.0242e-05	-0.925	6.9766e-05
0.7379	2.4855e-07	-1.29125	6.4554e-05	0.76	1.0466e-05	-0.95	7.3838e-05
0.7573	1.5675e-07	-1.32525	6.5186e-05	0.78	1.145e-05	-0.975	7.794e-05
0.7767	2.1925e-07	-1.35925	6.6472e-05	0.8	1.2392e-05	-1	8.0706e-05
0.7961	3.3115e-07	-1.39325	6.8438e-05	0.82	1.2814e-05	-1.025	8.369e-05
0.8155	3.539e-07	-1.42725	6.99e-05	0.84	1.5288e-05	-1.05	8.6784e-05
0.835	4.522e-07	-1.46125	7.112e-05	0.86	1.8518e-05	-1.075	8.9704e-05
0.8544	4.847e-07	-1.49525	7.3442e-05	0.88	1.9226e-05	-1.1	8.9724e-05
0.8738	4.246e-07	-1.52925	7.4722e-05	0.9	1.804e-05	-1.125	9.1464e-05
0.8932	7.4295e-07	-1.563	7.3804e-05	0.92	2.5882e-05	-1.15	9.0766e-05
0.9126	7.49e-07	-1.597	7.4988e-05	0.94	2.554e-05	-1.175	9.581e-05
0.932	7.6255e-07	-1.631	7.4242e-05	0.96	2.8828e-05	-1.2	9.7414e-05
0.9515	5.0985e-07	-1.665	5.398e-05	0.98	3.526e-05	-1.225	9.8766e-05
0.9709	4.0145e-07	-1.699	4.5296e-05	1	3.7058e-05	-1.25	9.9668e-05
0.9903	4.5535e-07	-1.733	4.3508e-05	1.02	3.8448e-05	-1.275	0.000100898
1.0097	4.4775e-07	-1.767	4.894e-05	1.04	4.0446e-05	-1.3	0.000102756
1.0291	4.3955e-07	-1.801	4.9616e-05	1.06	4.2302e-05	-1.325	0.000107014
1.0485	3.0385e-07	-1.835	4.6314e-05	1.08	4.2718e-05	-1.35	0.000105932
1.068	2.7805e-07	-1.869	4.2978e-05	1.1	4.3472e-05	-1.375	0.000107628
1.0874	2.9605e-07	-1.903	3.9852e-05	1.12	4.8118e-05	-1.4	0.000111114
1.1068	2.902e-07	-1.937	3.7554e-05	1.14	4.9548e-05	-1.425	0.00010706
1.1262	5.6085e-07	-1.97075	4.276e-05	1.16	5.3308e-05	-1.45	0.00010842
1.1456	2.761e-05	-2.00475	4.0478e-05	1.18	5.5576e-05	-1.475	0.0001125
1.165	2.829e-05	-2.03875	4.1414e-05	1.2	5.6674e-05	-1.5	0.00011286
1.1845	2.891e-05	-2.07275	3.8386e-05	1.22	6.0764e-05	-1.525	0.00011446
1.2039	2.9295e-05	-2.10675	3.9126e-05	1.24	6.318e-05	-1.55	0.00011604
1.2233	2.9465e-05	-2.14075	3.7012e-05	1.26	6.3394e-05	-1.575	0.00011638
1.2427	3.3745e-05	-2.17475	2.9354e-05	1.28	6.5946e-05	-1.6	0.00012294
1.2621	3.571e-05	-2.20875	3.751e-05	1.3	6.6886e-05	-1.625	0.00012646
1.2816	4.101e-05	-2.24275	3.1656e-05	1.32	6.8092e-05	-1.65	0.00012514
1.301	4.065e-05	-2.27675	3.0038e-05	1.34	6.8906e-05	-1.675	0.00012966
1.3204	4.24e-05	-2.31075	2.5004e-05	1.36	6.9492e-05	-1.7	0.00013142
1.3398	4.261e-05	-2.34475	3.104e-05	1.38	7.26e-05	-1.725	0.00013244
1.3592	4.704e-05	-2.37875	3.1068e-05	1.4	7.2538e-05	-1.75	0.00013052
1.3786	4.748e-05	-2.4125	3.0812e-05	1.42	7.4174e-05	-1.775	0.00013492
1.3981	4.9475e-05	-2.4465	3.381e-05	1.44	7.5006e-05	-1.8	0.00013542
1.4175	4.7705e-05	-2.4805	3.1886e-05	1.46	7.6966e-05	-1.825	0.0001355
1.4369	5.0645e-05	-2.5145	3.2674e-05	1.48	7.6616e-05	-1.85	0.00013772
1.4563	4.999e-05	-2.5145	2.8192e-05	1.5	7.7804e-05	-1.875	0.00013796
1.4757	5.3045e-05	-2.4805	2.7112e-05	1.52	7.8284e-05	-1.9	0.00013666
1.4951	5.5835e-05	-2.4465	2.8184e-05	1.54	7.8924e-05	-1.925	0.0001417
1.5146	5.6665e-05	-2.4125	2.5952e-05	1.56	7.954e-05	-1.95	0.00014734
1.534	5.756e-05	-2.37875	2.506e-05	1.58	8.0588e-05	-1.975	0.00014206
1.5534	5.8315e-05	-2.34475	2.438e-05	1.6	8.1292e-05	-2	0.00014556
1.5728	6.016e-05	-2.31075	2.3432e-05	1.62	8.2428e-05	-2.025	0.0001459
1.5922	6.127e-05	-2.27675	2.4906e-05	1.64	8.2874e-05	-2.05	0.00014672
1.6117	6.2455e-05	-2.24275	2.2798e-05	1.66	8.3872e-05	-2.075	0.00014614
1.6311	6.3545e-05	-2.20875	2.2086e-05	1.68	8.4476e-05	-2.1	0.00015032
1.6505	6.331e-05	-2.17475	2.1256e-05	1.7	8.4412e-05	-2.125	0.00014844
1.6699	6.812e-05	-2.14075	2.0692e-05	1.72	8.465e-05	-2.15	0.00014908
1.6893	6.955e-05	-2.10675	1.9388e-05	1.74	8.531e-05	-2.175	0.0001518
1.7087	7.0515e-05	-2.07275	1.8328e-05	1.76	8.5942e-05	-2.2	0.00015072
1.7282	7.1995e-05	-2.03875	1.8532e-05	1.78	8.621e-05	-2.225	0.00015814
1.7476	7.3085e-05	-2.00475	1.6966e-05	1.8	8.682e-05	-2.25	0.0001526
1.767	7.445e-05	-1.97075	1.5946e-05	1.82	8.7148e-05	-2.275	0.00015432
1.7864	7.636e-05	-1.937	1.5982e-05	1.84	8.7408e-05	-2.3	0.0001532
1.8058	7.763e-05	-1.903	1.5254e-05	1.86	8.7694e-05	-2.325	0.00015962
1.8252	7.92e-05	-1.869	1.4864e-05	1.88	8.8292e-05	-2.35	0.00015404
1.8447	8.0825e-05	-1.835	1.3992e-05	1.9	8.8508e-05	-2.375	0.00015852
1.8641	8.2075e-05	-1.801	1.2604e-05	1.92	8.865e-05	-2.4	0.00015402
1.8835	8.37e-05	-1.767	1.232e-05	1.94	8.8998e-05	-2.425	0.000158
1.9029	8.439e-05	-1.733	1.2494e-05	1.96	8.9246e-05	-2.45	0.00016024
1.9223	8.5445e-05	-1.699	1.1714e-05	1.98	8.9726e-05	-2.475	0.00015668
1.9417	8.607e-05	-1.665	1.155e-05	2	9.0038e-05	-2.5	0.00016038
1.9612	8.734e-05	-1.631	1.1856e-05	2	9.006e-05	-2.5	0.00015976
1.9806	8.824e-05	-1.597	1.1738e-05	1.98	8.9812e-05	-2.475	0.00016162
2	8.9245e-05	-1.563	5.1385e-06	1.96	8.9572e-05	-2.45	0.00015818
2	8.9115e-05	-1.52925	4.9191e-06	1.94	8.934e-05	-2.425	0.00015802
1.9806	8.8515e-05	-1.49525	4.7054e-06	1.92	8.9136e-05	-2.4	0.00015362
1.9612	8.76e-05	-1.46125	4.5204e-06	1.9	8.8732e-05	-2.375	0.00015342
1.9417	8.7085e-05	-1.42725	4.3527e-06	1.88	8.8474e-05	-2.35	0.00015484
1.9223	8.6485e-05	-1.39325	4.1863e-06	1.86	8.8306e-05	-2.325	0.00015704
1.9029	8.561e-05	-1.35925	4.027e-06	1.84	8.8042e-05	-2.3	0.00015344
1.8835	8.45e-05	-1.32525	3.8824e-06	1.82	8.7356e-05	-2.275	0.00015134
1.8641	8.38e-05	-1.29125	3.7398e-06	1.8	8.7192e-05	-2.25	0.00015092
1.8447	8.3125e-05	-1.25725	3.5772e-06	1.78	8.7008e-05	-2.225	0.00014748
1.8252	8.228e-05	-1.22325	3.4361e-06	1.76	8.6278e-05	-2.2	0.0001484
1.8058	8.141e-05	-1.18925	3.3097e-06	1.74	8.6006e-05	-2.175	0.00014924
1.7864	8.0485e-05	-1.15525	3.1832e-06	1.72	8.5618e-05	-2.15	0.000147
1.767	7.9875e-05	-1.12125	3.0612e-06	1.7	8.5378e-05	-2.125	0.00014476
1.7476	7.8955e-05	-1.0875	2.9324e-06	1.68	8.467e-05	-2.1	0.00014144
1.7282	7.8105e-05	-1.0535	2.8146e-06	1.66	8.423e-05	-2.075	0.00014082
1.7087	7.715e-05	-1.0195	2.6954e-06	1.64	8.354e-05	-2.05	0.00013898
1.6893	7.6215e-05	-0.9855	2.5702e-06	1.62	8.296e-05	-2.025	0.0001363
1.6699	7.5425e-05	-0.9515	2.4442e-06	1.6	8.2864e-05	-2	0.00013422
1.6505	7.4665e-05	-0.9175	2.3316e-06	1.58	8.2178e-05	-1.975	0.00013328
1.6311	7.382e-05	-0.8835	2.2152e-06	1.56	8.1702e-05	-1.95	0.00013102
1.6117	7.2925e-05	-0.8495	2.0975e-06	1.54	8.1026e-05	-1.925	0.00012852
1.5922	7.2025e-05	-0.8155	1.6965e-06	1.52	8.0514e-05	-1.9	0.0001269
1.5728	7.1215e-05	-0.7815	1.5629e-06	1.5	7.989e-05	-1.875	0.00012384
1.5534	7.0295e-05	-0.7475	1.5059e-06	1.48	7.947e-05	-1.85	0.0001227
1.534	6.9335e-05	-0.7135	2.6003e-06	1.46	7.8816e-05	-1.825	0.00011984
1.5146	6.8585e-05	-0.6795	1.3179e-06	1.44	7.8098e-05	-1.8	0.00011756
1.4951	6.7595e-05	-0.64575	1.2206e-06	1.42	7.7664e-05	-1.775	0.00011458
1.4757	6.6635e-05	-0.61175	1.1609e-06	1.4	7.6622e-05	-1.75	0.0001123
1.4563	6.587e-05	-0.57775	1.5882e-06	1.38	7.5544e-05	-1.725	0.00011036
1.4369	6.495e-05	-0.54375	1.476e-06	1.36	7.4808e-05	-1.7	0.0001088
1.4175	6.407e-05	-0.50975	1.3636e-06	1.34	7.4264e-05	-1.675	0.00010526
1.3981	6.3135e-05	-0.47575	1.2358e-06	1.32	7.3514e-05	-1.65	0.00010296
1.3786	6.23e-05	-0.44175	1.1222e-06	1.3	7.2562e-05	-1.625	9.9708e-05
1.3592	6.133e-05	-0.40775	1.0133e-06	1.28	7.1478e-05	-1.6	9.6958e-05
1.3398	6.049e-05	-0.37375	9.0314e-07	1.26	7.0408e-05	-1.575	9.49e-05
1.3204	5.963e-05	-0.33975	8.0342e-07	1.24	6.9434e-05	-1.55	9.2368e-05
1.301	5.868e-05	-0.30575	7.1102e-07	1.22	6.8794e-05	-1.525	8.9562e-05
1.2816	5.775e-05	-0.27175	5.7008e-07	1.2	6.7636e-05	-1.5	8.583e-05
1.2621	5.682e-05	-0.23775	5.0214e-07	1.18	6.647e-05	-1.475	8.359e-05
1.2427	5.5975e-05	-0.204	1.3476e-07	1.16	6.5526e-05	-1.45	8.0056e-05
1.2233	5.511e-05	-0.17	6.41744e-08	1.14	6.451e-05	-1.425	7.6836e-05
1.2039	5.4215e-05	-0.136	7.29042e-08	1.12	6.3218e-05	-1.4	7.4508e-05
1.1845	5.3255e-05	-0.102	5.43626e-08	1.1	6.2116e-05	-1.375	7.1724e-05
1.165	5.233e-05	-0.068	4.26372e-08	1.08	6.071e-05	-1.35	6.8822e-05
1.1456	5.152e-05	-0.034	2.01936e-08	1.06	5.9446e-05	-1.325	6.6202e-05
1.1262	5.0635e-05	0	-5.3e-13	1.04	5.8392e-05	-1.3	6.3672e-05
1.1068	4.9745e-05			1.02	5.7104e-05	-1.275	6.0306e-05
1.0874	4.886e-05			1	5.572e-05	-1.25	5.7514e-05
1.068	4.7905e-05			0.98	5.458e-05	-1.225	5.4482e-05
1.0485	4.7015e-05			0.96	5.3452e-05	-1.2	5.1514e-05
1.0291	4.6085e-05			0.94	5.1974e-05	-1.175	4.8968e-05
1.0097	4.52e-05			0.92	5.0724e-05	-1.15	4.6886e-05
0.9903	4.435e-05			0.9	4.9388e-05	-1.125	4.4372e-05
0.9709	4.3475e-05			0.88	4.8098e-05	-1.1	4.1412e-05
0.9515	4.2575e-05			0.86	4.6754e-05	-1.075	3.9308e-05
0.932	4.1655e-05			0.84	4.5434e-05	-1.05	3.675e-05
0.9126	4.0725e-05			0.82	4.4122e-05	-1.025	3.4374e-05
0.8932	3.9855e-05			0.8	4.2726e-05	-1	3.2318e-05
0.8738	3.8975e-05			0.78	4.1294e-05	-0.975	3.0082e-05
0.8544	3.8075e-05			0.76	3.9998e-05	-0.95	2.7826e-05
0.835	3.718e-05			0.74	3.868e-05	-0.925	2.5804e-05
0.8155	3.628e-05			0.72	3.7254e-05	-0.9	2.3966e-05
0.7961	3.543e-05			0.7	3.5918e-05	-0.875	2.2236e-05
0.7767	3.454e-05			0.68	3.458e-05	-0.85	2.0428e-05
0.7573	3.364e-05			0.66	3.3268e-05	-0.825	1.8706e-05
0.7379	3.276e-05			0.64	3.1946e-05	-0.8	1.7086e-05
0.7184	3.1865e-05			0.62	3.0604e-05	-0.775	1.5484e-05
0.699	3.0975e-05			0.6	2.9214e-05	-0.75	1.41e-05
0.6796	3.0105e-05			0.58	2.7938e-05	-0.725	1.271e-05
0.6602	2.9215e-05			0.56	2.6676e-05	-0.7	1.1502e-05
0.6408	2.8355e-05			0.54	2.5474e-05	-0.675	1.033e-05
0.6214	2.7485e-05			0.52	2.4138e-05	-0.65	9.2606e-06
0.6019	2.66e-05			0.5	2.2914e-05	-0.625	8.5365e-06
0.5825	2.573e-05			0.48	2.159e-05	-0.6	7.3746e-06
0.5631	2.4845e-05			0.46	2.0442e-05	-0.575	6.5569e-06
0.5437	2.397e-05			0.44	1.9286e-05	-0.55	5.8218e-06
0.5243	2.311e-05			0.42	1.8062e-05	-0.525	5.1427e-06
0.5049	2.224e-05			0.4	1.6782e-05	-0.5	4.5389e-06
0.4854	2.1365e-05			0.38	1.5722e-05	-0.475	3.993e-06
0.466	2.0505e-05			0.36	1.4726e-05	-0.45	3.4274e-06
0.4466	1.964e-05			0.34	1.3654e-05	-0.425	3.0453e-06
0.4272	1.8785e-05			0.32	1.2602e-05	-0.4	2.5758e-06
0.4078	1.7915e-05			0.3	1.1582e-05	-0.375	2.3358e-06
0.3883	1.7055e-05			0.28	1.0532e-05	-0.35	1.9779e-06
0.3689	1.619e-05			0.26	9.574e-06	-0.325	1.6695e-06
0.3495	1.5335e-05			0.24	8.6525e-06	-0.3	1.3949e-06
0.3301	1.447e-05			0.22	7.7512e-06	-0.275	1.1582e-06
0.3107	1.362e-05			0.2	6.9622e-06	-0.25	9.558e-07
0.2913	1.276e-05			0.18	6.1035e-06	-0.225	7.8374e-07
0.2718	1.1905e-05			0.16	5.3108e-06	-0.2	6.3328e-07
0.2524	1.106e-05			0.14	4.5509e-06	-0.175	4.9478e-07
0.233	1.0205e-05			0.12	3.826e-06	-0.15	3.7398e-07
0.2136	9.356e-06			0.1	3.1065e-06	-0.125	2.5598e-07
0.1942	8.508e-06			0.08	2.4428e-06	-0.1	1.8502e-07
0.1748	7.656e-06			0.06	1.819e-06	-0.075	7.02714e-08
0.1553	6.802e-06			0.04	1.1915e-06	-0.05	7.3725e-08
0.1359	5.955e-06			0.02	5.9038e-07	-0.025	3.08004e-08
0.1165	5.104e-06			0	8.3502e-10	0	-7.875e-11
0.0971	4.254e-06
0.0777	3.41e-06
0.0583	2.559e-06
0.0388	1.7035e-06
0.0194	8.575e-07
0	1.0455e-08
