# Supplementary material for: Monolithic three-dimensional integration of RRAM-based hybrid memory architecture for one-shot learning
Source: Nat Commun. 2023 Nov 6;14:7140. doi: 10.1038/s41467-023-42981-1 (PMC10628152; doi:10.1038/s41467-023-42981-1)
Supplement: Supplementary file 3 — Source Data [file 41467_2023_42981_MOESM3_ESM.zip › Source Data/Figure2.f.xls]

## Sheet: Unit
Unit
Current	nA

## Sheet: Data
	Read Current @ VBL = 0.2 V
Pulse Number	Device1	Device2	Device3	Device4	Device5	Device6	Device7	Device8	Device9	Device10	Device11	Device12	Device13	Device14	Device15	Device16	Device17	Device18	Device19	Device20	Average
1	148	1568	787	540	381	128	228	1467	94	270	248	172	240	130	1043	328	153	369	384	180	442.9
2	111	1565	420	490	935	129	227	2437	95	270	240	202	178	196	223	653	178	414	385	179	476.35
3	131	1011	1267	2005	879	129	198	2435	90	270	280	255	1030	277	355	272	220	414	361	181	603
4	138	1073	1552	1739	1019	125	217	2397	188	270	294	128	978	237	1882	265	110	596	636	181	701.25
5	161	1266	1550	529	255	126	716	800	180	270	231	165	837	276	276	839	172	478	640	198	498.25
6	142	1818	1117	446	2552	128	853	800	147	268	226	138	859	280	428	157	205	318	631	198	585.55
7	131	1162	1128	1080	3316	125	846	1823	182	268	767	187	330	273	511	254	139	355	635	200	685.6
8	129	1280	1047	1052	3353	129	294	1762	180	270	683	246	329	235	283	528	138	327	644	196	655.25
9	120	1303	732	2836	3097	125	294	799	625	270	462	569	436	287	2800	431	644	347	644	181	850.1
10	146	1318	706	1380	3362	92	189	1167	1237	287	678	318	276	276	2979	1547	285	443	637	191	875.7
11	167	1274	1128	1126	7207	84	117	1475	1278	415	767	607	2472	326	3048	991	334	465	627	187	1204.75
12	401	1134	1124	584	7199	83	154	1226	1225	344	561	1392	454	284	2904	591	334	446	617	172	1061.45
13	400	1270	1281	826	7138	83	180	2089	1123	312	484	1203	512	238	2983	705	670	450	623	171	1137.05
14	389	1967	3086	4873	7154	81	425	2101	907	260	756	751	337	272	2895	1143	1108	469	620	160	1487.7
15	307	1863	5689	1901	7255	77	2521	1955	931	256	752	533	545	401	3454	439	849	315	612	159	1540.7
16	362	1261	4665	3555	6131	109	1051	1070	1313	1478	889	1095	621	358	4745	2226	2162	323	627	663	1735.2
17	478	1266	4768	6907	7236	154	857	1943	1459	859	861	713	659	227	4982	2463	4147	2072	631	673	2167.75
18	304	1657	4750	6633	4627	289	518	2133	1115	4620	1032	867	648	265	4815	285	1295	857	1739	668	1955.85
19	62	3767	4764	6176	4589	455	1332	2368	1898	1844	1450	179	654	265	4811	344	2703	885	1817	791	2057.7
20	343	3819	4575	6085	4655	751	740	2180	1747	1946	1208	874	621	237	4819	3082	2485	938	2079	1428	2230.6
21	77	2224	4766	6025	1260	914	1074	2042	1808	3029	1321	533	684	234	4814	3014	1342	1462	2088	800	1975.55
22	54	1620	5380	5994	528	215	1892	1999	1771	3089	1133	249	1553	234	5136	3605	2946	607	1370	2363	2086.9
23	40	3182	783	6009	2742	2269	3302	2567	1418	1911	1301	276	1562	233	6063	1554	2715	742	1321	2528	2125.9
24	36	3488	2599	6128	2694	1545	3289	2545	1786	1878	1297	499	1555	235	4552	3334	5723	2213	2026	2496	2495.9
25	35	3911	810	6016	3857	2471	2755	2521	1649	1645	1774	3076	1553	234	4074	3637	4395	2029	1948	2331	2536.05
26	35	3299	3514	2946	2181	2831	1738	1773	3541	1853	3364	2785	1581	216	5707	3911	3877	2670	1851	3075	2637.4
27	33	3410	1465	4388	1934	4246	4934	3315	1906	2635	4969	1771	1528	223	3005	5743	5337	908	1951	765	2723.3
28	33	3137	3434	4583	2950	3120	1649	4130	1747	3133	3964	3398	1519	210	3037	5042	4648	4061	2463	5607	3093.25
29	54	2529	4560	3013	1668	3619	1580	682	4165	2342	2034	3024	1519	305	2708	4650	2784	4091	2300	3276	2545.15
30	63	2986	4749	2152	2365	2737	3079	2158	4062	3181	1113	4949	1557	238	3959	4152	2129	3938	2164	3078	2740.45
31	75	3815	2900	7432	3217	3945	2246	4106	3781	2887	2002	5245	1532	223	5483	4239	4535	4142	1906	2977	3334.4
32	48	3698	5040	7803	3810	4107	2243	3515	3702	3177	2594	5845	1479	102	5391	4216	7539	4316	1596	2944	3658.25
33	28	3071	5819	7908	2178	4118	1668	4298	1953	5143	2796	5948	1736	218	6044	4452	5520	3366	4367	3210	3692.05
34	50	3569	3547	7854	3316	4033	2482	3799	1548	1229	4515	5194	2446	241	6223	5192	5535	3399	3987	777	3446.8
35	29	3491	3708	7671	4209	3187	3625	4281	3493	5726	2682	3226	2513	164	4766	6571	4853	3410	3275	3443	3716.15
36	30	3506	3808	7726	4710	2869	3422	3333	4278	6068	1978	3842	2524	148	7607	6056	4151	3606	3319	4299	3864
37	29	4172	2091	7696	4695	3823	2061	3446	5068	5851	4125	5623	2242	478	7630	5970	4844	5130	3608	4578	4158
38	29	4374	2015	7889	5952	5344	3245	4659	4716	436	3974	7138	1594	377	7562	6071	4574	4900	3570	2853	4063.6
39	44	4218	2104	5614	4796	4943	2072	4678	4034	2176	4088	7787	1650	3427	7548	5580	4150	5071	3818	2917	4035.75
40	29	3764	2262	7780	4499	5999	2282	5971	3205	1178	4721	6343	2672	3082	6904	6173	4784	5001	4445	5128	4311.1
41	55	3197	2738	7652	6372	5416	5565	5727	1804	4705	5162	5031	2182	2880	7241	6341	4319	1277	2224	4764	4232.6
42	41	2991	2582	7641	6311	4807	2722	6499	4873	6843	4562	6701	2588	2195	7851	4978	3786	5755	1637	4148	4475.55
43	30	3221	2578	7795	3853	5086	4298	8175	5861	6474	2499	5337	1377	2510	7805	4701	5907	3734	2812	5505	4477.9
44	47	3775	3438	7529	4388	5268	4677	6289	5399	6473	3732	5721	1569	2524	7560	6074	6423	5366	2443	5687	4719.1
45	22	6808	2752	8207	5364	5341	8041	6098	5856	2316	3884	4913	3175	3110	6078	6187	5108	5708	4023	6310	4965.05
46	25	5141	2905	8121	3568	5675	6708	5402	7247	5834	5793	5241	3580	2440	7824	5792	6387	6595	2257	4618	5057.65
47	26	3753	3313	7188	4154	5915	7750	5625	7617	4556	5778	6679	1834	4641	5809	5662	6332	6688	2002	3215	4926.85
48	25	5861	6006	8574	4777	5895	8752	5619	7854	7310	5295	5522	2112	4323	5650	7234	7293	6037	6081	8033	5912.65
49	32	5246	5908	9578	6307	5788	7805	6711	6041	7348	4353	5668	3671	2287	5904	6934	7629	6389	6201	5961	5788.05
50	33	6487	3263	8967	5783	6720	6612	5607	7068	8743	4230	5355	3835	2946	7431	7529	7646	6167	6182	5194	5789.9
51	24	5856	5548	9567	7718	7030	8272	6034	6231	8759	5975	7079	5946	2428	6471	7335	6141	6248	4374	5090	6106.3
52	28	5694	6014	9081	7568	6222	7149	5333	5867	8549	4626	5801	5668	3543	7263	7719	7513	6264	6081	6698	6134.05
53	33	5547	7400	8734	8012	5299	6616	3339	8206	8655	5195	7035	5945	3270	7022	6887	8133	5766	2498	8190	6089.1
54	86	6360	6151	8498	8816	6765	8121	4383	7420	7436	5724	8170	4702	4758	8313	6788	7565	6807	4734	6562	6407.95
55	115	6247	6757	9525	8342	7877	9074	6280	7068	7245	6188	4588	4761	4973	7031	6397	8963	6908	8584	8182	6755.25
56	30	7091	5868	9533	7178	8559	6559	7611	7772	6527	8828	6821	4656	3889	8060	6465	9440	6914	5973	7664	6771.9
57	33	5349	5687	8951	8269	8377	7917	8035	8266	8174	6900	7989	4349	4195	8145	7648	9625	6777	8213	9674	7128.65
58	36	6737	4819	9620	9007	8869	8141	7847	8562	8770	7949	7293	4124	4886	7607	7971	8866	7062	7758	10415	7316.95
59	44	4957	5407	10399	8554	7338	7315	7483	9044	8518	8566	7650	4724	4994	7672	7934	8886	6303	6951	8969	7085.4
60	36	7895	5383	10139	8382	8401	8805	7313	8549	7828	8345	7397	5577	4436	7960	7747	9643	6285	7438	10098	7382.85
61	40	7727	6517	10151	7791	9289	8144	7736	8840	6477	8241	7878	4070	5296	8229	8020	9157	6121	6877	9773	7318.7
62	32	7139	5403	9051	9030	8734	8954	7757	9319	6897	8904	7530	4850	5603	8267	8340	9571	6114	7044	9461	7400
63	33	7905	7037	9066	9170	8853	8642	7967	9378	6611	7256	8007	6078	5775	8321	8324	9223	5727	7328	9697	7519.9
64	39	7758	7545	9012	8846	8763	8703	7732	9342	7400	5936	8667	5377	5253	8705	7754	8773	6384	8024	9511	7476.2
65	32	8727	8669	8144	9037	9101	8455	7045	9475	7942	7508	8014	5362	6125	7732	9029	9214	6135	8011	10496	7712.65
66	43	9503	5984	9369	9019	9880	8177	8102	9240	7119	9103	8712	6151	5645	8302	8617	9291	6543	7625	9982	7820.35
67	37	9721	9053	9033	8148	8830	7937	7145	9110	8423	8990	8724	6605	6020	8656	9401	8563	6551	8028	10225	7960
68	88	8779	8669	9001	8512	8855	8779	6864	9296	8324	9941	8661	6624	5611	8492	9168	9967	7089	8198	9567	8024.25
69	638	10049	9168	9219	9483	9438	9275	8580	10023	7537	10037	8805	7470	6215	8167	8956	10000	7011	8119	9207	8369.85
70	30	9545	9444	9163	9521	9326	9759	7878	10128	7435	9958	8561	7393	6058	7961	9358	9827	7337	7629	9175	8274.3
71	362	9806	8168	8509	7549	9196	9843	7182	10190	7721	10289	9801	7610	6099	8022	9232	9543	7871	7904	9632	8226.45
72	1013	9570	9572	9058	7028	9629	8962	6756	9498	8610	9220	9269	7005	7296	7855	9433	9349	7488	7446	10001	8202.9
73	225	9759	9162	10116	7608	9304	10873	7703	9530	8899	9201	8943	7334	7285	8086	9328	9221	7120	8003	9942	8382.1
74	1805	10295	9687	10387	7870	9677	11415	7771	9939	10055	10411	9359	6697	6878	8072	9354	9897	7080	7397	9703	8687.45
75	2007	9930	8952	10628	8183	9826	10425	8536	9483	9156	10434	8633	7010	6051	8332	8920	9908	7939	8141	10089	8629.15
76	689	10060	9850	9849	7724	9872	9349	9175	9513	9380	10605	9257	7039	6502	7873	9424	10041	7297	9387	10411	8664.85
77	604	10385	8942	11427	8964	9648	10955	9306	9843	8049	9808	10094	7038	7820	8424	9007	9991	7170	9998	10269	8887.1
78	1298	10076	9592	11442	6027	9696	11010	8952	10178	9120	10214	9958	6896	7639	8948	9161	9868	7324	9746	11156	8915.05
79	717	10554	8720	10954	5192	10275	10256	8489	10570	7758	10118	9912	7049	6893	8446	9123	10877	7355	9246	9643	8607.35
80	1417	10308	9625	11295	10888	9955	10989	9091	10593	9293	9755	9884	6918	7211	9221	9607	10011	7344	9947	10980	9216.6
81	4104	10271	9386	11383	9992	9997	12020	9087	11302	9650	10108	9002	7031	7855	9785	9214	10654	7709	8984	10219	9387.65
82	3548	10767	9359	11637	11163	10196	11036	8992	10497	9300	9038	10059	6495	7912	10104	9714	9880	7071	9668	10353	9339.45
83	4798	10549	9711	10560	11107	10053	11497	9097	10636	8991	9855	11114	6225	7306	9342	9931	10580	7410	11316	9812	9494.5
84	5061	10599	9800	11457	11798	10614	11772	9003	10972	9458	9133	9950	6616	7886	9956	10010	11283	7021	10798	11265	9722.6
85	3995	10524	9880	11287	11422	10975	11643	9470	10747	10051	10031	10443	6500	7993	8382	9916	11205	7317	11163	11170	9705.7
86	5792	10697	10013	11848	11352	10588	11711	10684	11128	8964	10210	10605	5799	8597	9635	9544	11036	7432	10658	11095	9869.4
87	5522	10978	10024	11244	10575	10398	11866	10799	11487	10388	8744	10185	6340	9132	10021	9891	10484	7811	11254	11819	9948.1
88	5439	11058	10269	11924	12379	10746	11787	9868	11731	10200	9569	10297	6594	9151	9723	9743	11188	7236	11626	11896	10121.2
89	6856	10709	10209	11569	10090	11263	12293	10662	11271	10274	9112	10617	6606	9295	9697	10187	11719	7616	11157	12408	10180.5
90	7250	11087	9948	11763	10959	10967	12441	10744	12411	9876	10288	10717	6387	9215	9731	10033	11104	7064	11181	12224	10269.5
91	7606	11144	10279	12597	11039	11088	12406	11186	12091	10059	9832	11254	6814	9423	9812	10313	11199	7774	11885	12330	10506.5
92	8706	10627	9940	12209	10471	10829	12951	11406	11852	10232	10218	11224	7207	9449	10089	10137	11540	7386	11472	12059	10500.2
93	7820	10925	9689	12321	11798	11025	13336	11069	12014	10022	10163	11104	6795	10246	10407	10119	11814	7972	11479	12198	10615.8
94	8133	11198	9592	12542	11582	11207	13257	11438	12429	10415	10597	11803	6641	10299	10686	9589	12270	7404	11522	12215	10741
95	8381	10894	9336	12180	11772	11349	13198	11411	12652	11040	11048	11446	5945	10108	10570	10052	12371	8046	11553	12298	10782.5
96	8523	10781	9862	12217	11510	10991	13325	11394	11891	11266	11378	11586	6406	10029	9931	10536	12006	7929	11182	12135	10743.9
97	9207	10867	9706	11819	11131	10981	13347	11788	12456	11575	11101	11228	4977	10077	9635	10817	11776	8527	11731	12722	10773.4
98	9557	11181	10052	11834	12501	10426	13349	11102	12428	11521	11099	11964	5881	10343	10840	10776	12008	7902	11767	12571	10955.1
99	9549	11386	9766	12211	11493	10911	13438	11242	12345	11653	11077	11723	6688	9388	10136	10873	11921	8080	12038	12804	10936.1
100	8866	11765	9892	11625	10928	11210	13318	11668	12412	11455	10581	11804	5846	10175	10494	10648	12013	8838	12324	12866	10936.4
101	9642	11191	9830	12073	11498	11375	13452	11817	12734	11289	10562	11877	7056	9420	11245	10908	12537	7982	12357	12765	11080.5
102	8781	11793	9955	11525	11341	11721	13428	11168	12295	11710	10387	12175	6876	9356	10905	10618	12139	8051	12095	12241	10928
103	10007	11579	10352	11803	11254	11626	13392	12530	12891	11230	10666	11991	6864	9318	11001	10596	12547	7404	11840	12653	11077.2
104	10232	11391	10059	12128	12402	11764	13522	12641	12541	11496	11367	11891	7237	9023	10883	10374	12819	7769	12513	12891	11247.1
105	10510	11758	9985	11879	11590	12089	13535	12532	13034	11333	9963	11637	9230	8643	10803	10918	12595	8435	12818	13167	11322.7
106	10078	11788	9857	12246	11725	12351	13542	12268	13015	11745	11101	11761	9597	6714	10773	10651	13056	7470	13030	13112	11294
107	10285	11991	10199	12783	11731	12494	13498	12830	12854	11730	11388	11644	9600	8195	11062	10701	12871	8428	13004	13323	11530.5
108	10165	11938	10408	12606	12322	12022	13478	12779	13097	12593	11045	12111	9919	7767	10932	10856	12945	8718	13101	13322	11606.2
109	10103	12039	10408	11897	12199	12567	13493	12457	13315	13001	11814	11826	8927	4206	11097	11072	12557	8851	13202	13071	11405.1
110	11177	12005	10143	11791	11884	13036	13469	12687	13135	13150	11532	12075	10446	2386	11173	10404	12654	8379	13195	13257	11398.9
111	11246	11675	10287	11800	11944	13038	13563	12283	13222	13133	12047	12274	9182	4952	10494	10618	13263	8617	13236	13276	11507.5
112	11287	11706	10473	11598	12047	13139	13567	12357	13309	13091	12111	12061	9819	7473	10556	10813	13184	5542	13263	13353	11537.5
113	11395	12330	10273	12302	11601	13018	13392	12357	13356	13144	12926	12189	10433	6822	10933	11299	13410	6347	13237	13520	11714.2
114	11233	12098	10399	13218	12626	13067	13362	12709	13191	13145	12152	12154	9881	6783	10330	10836	13402	6700	13311	13291	11694.4
115	11718	12227	10468	13255	12649	13157	13340	12771	13360	13085	11594	11913	10491	6316	11117	11452	13088	9276	13323	13419	11901
116	11280	11943	10156	12842	12951	13091	13590	13089	12350	13192	11791	12351	10283	6380	11012	11317	13472	9255	13239	13384	11848.4
117	11402	12064	10414	13419	13030	12749	13633	13224	13079	13141	9921	12181	10688	7474	10949	11205	13428	9972	13321	13485	11939
118	12073	11995	10859	12744	12765	13091	13539	13154	12510	13290	11367	11916	11639	7629	10594	11726	13462	9338	13326	13276	12014.6
119	11812	12314	10832	13224	12779	13128	13546	13186	12543	13209	10878	12333	10672	6408	11233	11671	13508	9635	13307	13482	11985
120	12683	12572	10861	13408	12761	13096	13519	13199	13307	13184	10788	11982	10708	7711	11112	11399	13589	8884	13422	13344	12076.5
121	12399	12089	10690	13027	12665	13128	13517	13210	13344	13179	10507	12124	10556	5320	11180	11611	13631	9839	13534	13373	11946.1
122	11974	12119	10660	12930	12764	12797	13251	12756	13197	13230	9279	11870	10279	7136	10310	11410	13652	10807	13562	13521	11875.2
123	12463	11861	10426	13406	13015	12618	13542	13151	12865	13351	12615	12404	11224	5396	11101	11242	13565	10209	13543	13331	12066.4
124	12522	11820	10654	13029	13160	12169	13388	12707	13027	13126	13219	11848	11524	8694	11109	11065	13598	10228	13651	13373	12195.5
125	12912	12036	10592	13260	13264	12500	13336	12588	13178	13221	13415	12268	10668	10628	10277	10979	13539	11291	13626	13397	12348.8
126	12968	11494	10338	13446	13242	12363	13461	13259	12490	13383	12949	11815	10537	10547	11715	11864	13504	10529	13709	13419	12351.6
127	13154	11960	11019	12728	13251	12773	13379	13013	12757	13294	13259	11763	10887	10609	11547	11944	13697	12277	13677	13373	12518
128	13131	12289	10672	13017	13181	12630	13387	13119	13217	13347	13309	11837	11196	11733	10632	11806	13491	11630	13694	13356	12533.7
129	12437	12128	9560	10729	12156	12332	11835	12796	11177	11639	13049	9144	9510	11438	12824	10044	12981	10920	13466	9246	11402
130	12313	11512	9498	10427	11470	12032	11955	13199	11289	11430	13018	9533	9901	11147	12169	9769	12741	11255	13390	8872	11044
131	11727	11573	10103	11091	11921	12262	11401	13173	12630	11947	12981	9361	10790	11462	12543	9947	12174	11369	13392	10858	11283
132	12023	11736	10335	11310	11871	12494	12750	13155	10857	11020	12978	9559	10220	11300	12531	9703	12311	11029	13333	11210	11455
133	11734	11751	9963	10865	12412	12561	12308	13114	11511	10829	13061	9252	10205	11066	12550	9590	12179	11132	13381	9571	11345
134	11840	11564	10674	11079	12176	11825	13137	12844	10299	10536	13006	8136	9758	12090	12355	9420	12407	11033	13450	10294	11466.6
135	11958	11470	10372	10631	12214	12683	13243	13176	9137	11229	13024	9212	10187	10978	12261	9199	12380	10337	13448	10089	11329
136	11656	11496	10093	10219	11726	12591	13010	13193	9153	11023	12959	10240	10272	11038	12032	8939	12115	10737	13398	8440	11038
137	11873	11982	9498	9936	11674	12362	12872	13246	10299	10662	13047	10035	9604	11055	11803	9211	12713	11085	13290	9459	10992.6
138	11711	11857	10021	10772	11634	12221	12757	13202	12354	10823	13011	10039	9903	10660	12382	9005	12590	11022	13336	9651	11199
139	12056	11691	9808	10644	11730	12103	12779	13206	11335	11051	13008	9871	10279	11199	12057	9147	12396	10626	13209	9593	11185.8
140	11828	11767	10188	10517	11943	12310	12736	13143	12783	10882	12824	10325	9655	11214	12063	9012	12613	11807	13220	9812	11248.6
141	11444	11880	9715	10419	11738	11987	12506	13052	12536	10525	12969	10503	9583	10697	12477	7870	12607	11580	13272	9957	11039.2
142	11419	11777	9702	10845	11814	12270	12281	12951	12359	10648	12983	11474	9584	10876	11987	8612	12378	11300	13266	9721	11111.4
143	11447	11579	9502	10346	11733	11425	12603	12958	12505	9860	12466	10251	9758	10798	11715	8629	11955	11479	13220	10888	10921.4
144	11774	11636	9938	9311	11643	11671	12187	13306	11692	10052	12912	10632	9174	10485	11677	8556	12089	10806	13294	10294	10860.4
145	10963	11726	9793	9272	11651	11790	12198	13314	12443	10762	13043	10462	9793	9777	11464	7724	11955	10588	13167	10959	10681
146	11587	11842	9514	9046	11807	10886	12246	13209	11982	9671	12718	10573	10089	9498	11315	7967	11903	10760	13256	10304	10759.2
147	11504	12104	9595	8191	11547	11723	12138	13067	12057	9896	12959	11282	9091	9833	11138	8726	12430	10919	13208	11280	10588.2
148	11271	11885	8936	9268	11521	11368	12683	13084	11886	9975	12539	10513	9105	8978	10971	8687	12286	10661	13359	10931	10576.2
149	11491	11740	9421	8482	11669	11114	12274	12425	11210	9261	12367	10190	9833	9501	11105	9143	12198	10830	13181	10674	10560.6
150	11085	11888	8967	3954	11558	11817	12115	13051	11134	3411	12845	10391	9298	8416	10871	9249	12215	9587	12780	10657	9490.4
151	11004	11756	9671	3540	11710	11558	11159	12961	10393	2118	12548	9570	7862	8090	10663	8961	12362	11094	13082	10294	9536.2
152	10536	11492	9164	5370	11832	10798	12124	12950	10272	2376	12420	10632	8321	8046	11177	8636	12058	10976	12877	10339	9678.8
153	10817	10658	10157	5049	11932	11013	12252	12950	9859	1915	12282	9768	8788	7060	11009	8021	11655	11592	12450	9850	9722.6
154	10631	10650	10187	5711	11594	10780	12091	12291	8337	1397	11456	9703	8833	2404	10704	7997	11729	11169	12195	10539	9754.6
155	10527	9979	10024	6035	11677	9882	10896	12581	7559	2068	12363	9293	7892	3084	9918	7795	11826	10975	11956	11171	9648.4
156	9085	10722	9575	5364	11777	9759	11087	12412	6407	1889	11868	9768	7735	1233	10623	7574	11685	10438	11597	9641	9304.6
157	8835	10144	8905	6346	11524	9774	11581	12339	4195	2372	12232	9942	3354	1649	10325	6592	11343	10345	11061	9752	9150.8
158	10420	9368	8924	5916	11504	9207	12021	12397	1095	1422	12029	9462	4087	1808	7618	1905	11181	9797	11201	10098	9226.4
159	9582	7429	9867	5800	11506	8814	11433	12000	776	1724	11728	5537	2480	982	5131	1920	10842	9766	10943	10395	8836.8
160	9361	5710	9188	6215	11796	8669	12045	12112	1401	1828	11614	4809	1350	4896	4880	730	10925	10333	10517	10668	8454
161	9567	5171	9097	4443	11363	7879	12049	11922	1695	2716	11154	5013	1296	893	806	653	10886	10260	9348	10287	7928.2
162	9488	7158	9329	4056	10760	4398	11943	11405	929	1935	10549	3339	2170	2710	749	858	10183	9240	8352	10586	8158.2
163	9033	3632	8291	3531	11102	6214	11611	11514	845	1453	7936	1565	2178	3696	591	886	10539	9806	8168	9365	7117.8
164	8989	3499	9034	4169	11101	4380	11907	9324	1232	1748	8028	3286	1027	816	561	1069	9532	9408	8425	9339	7358.4
165	7837	5142	9211	4396	11344	2822	10694	9051	912	1603	5728	2258	472	746	1160	148	9180	8736	6502	5959	7586
166	8764	5938	6592	3089	10589	2864	9595	9471	792	1530	5146	4272	501	1838	1192	141	8852	7556	4176	2830	6994.4
167	8324	3649	6034	4718	10472	2743	9696	6817	1771	1489	5828	2989	651	4651	626	125	4960	6653	5271	3115	6639.4
168	8246	3455	3674	4017	9296	2099	7964	7655	2289	1197	4842	1956	489	5492	482	1444	5074	6971	5376	2773	5737.6
169	7431	2313	5194	3324	8766	1614	7333	7689	2471	1053	5274	2057	446	3583	770	2042	1866	7703	5316	2070	5405.6
170	7310	5562	5478	1660	9582	1368	3229	2240	2657	1510	4080	2799	559	3828	817	508	707	7556	6366	1987	5918.4
171	8158	3930	3559	1371	8460	1136	1731	5655	1417	1161	1789	2099	821	2432	795	588	871	7215	2715	1788	5095.6
172	9026	2162	7073	5886	9156	913	1229	7778	1831	844	3803	2165	894	824	1283	705	725	7546	1999	1882	6660.6
173	8136	2236	2684	1602	9491	1006	6226	7984	1213	1081	3010	1939	1266	719	1572	517	460	7022	2210	2008	4829.8
174	7295	2923	3140	2258	10284	2217	3173	7474	2127	1052	1961	2094	1339	749	759	1253	927	5840	2513	1990	5180
175	9045	2838	6049	2372	8931	2587	1818	6591	1837	1354	2640	2278	1113	324	886	311	751	1478	3071	2141	5847
176	7835	2026	3856	2093	8220	1932	1418	7094	1366	1473	1516	2731	823	1249	627	478	1071	1397	2895	2819	4806
177	8526	3590	2988	1948	6115	1809	1278	5695	848	1420	1354	1944	567	401	1084	343	959	1587	2274	2513	4633.4
178	7604	2503	3678	2029	2987	1800	2051	6116	655	1302	2442	2300	715	1421	1178	441	617	774	1882	2144	3760.2
179	8493	1950	2327	2037	4147	1287	1235	5340	806	1338	3296	1859	650	3253	653	454	519	570	1699	2186	3790.8
180	7960	2945	3403	2057	3949	2022	1812	5916	846	1295	1504	2625	947	229	579	235	546	1572	1401	2295	4062.8
181	8241	4821	2118	1905	4842	1434	885	5296	1539	1266	1664	2367	872	1094	1039	356	983	1296	979	2555	4385.4
182	8538	1661	2456	1832	5172	811	2857	4578	1329	1287	3222	3001	643	384	446	208	403	1182	869	2072	3931.8
183	8182	1508	2514	1624	5711	1760	1698	4047	1562	1393	2331	3448	269	1586	1508	240	702	938	1016	2078	3907.8
184	8783	1456	2833	1028	3235	1497	4490	4441	722	1255	1634	3878	2650	881	429	160	537	1482	922	2363	3467
185	7637	1815	3055	1636	4936	603	5008	2673	544	1178	1049	3510	823	1211	554	250	345	779	1708	2354	3815.8
186	8075	1689	2362	1624	3484	586	3462	5114	730	1150	1796	3446	1011	694	611	119	407	1537	937	2191	3446.8
187	8095	1244	2502	1497	2624	586	1322	5688	542	1309	1320	2541	1185	633	592	199	613	1732	2332	1505	3192.4
188	7037	2861	2448	2946	2579	548	1407	5726	587	1267	1411	4309	1278	893	608	227	432	2196	2413	1526	3574.2
189	8443	1667	1101	3146	2460	542	1347	7046	1024	1270	842	4420	1488	2049	534	277	433	1376	1066	1793	3363.4
190	6753	2510	3194	2478	2172	610	1340	1963	1027	1293	1326	3901	2178	1915	469	441	554	819	3491	2342	3421.4
191	5360	2116	1375	3090	3444	611	1409	2419	1030	1298	1028	5382	2961	764	634	562	465	672	1989	2261	3077
192	6668	2055	2645	1758	3013	599	1053	1390	1046	1068	564	4980	1547	448	488	472	469	635	1743	2769	3227.8
193	4047	1807	3191	1919	2503	841	1160	1004	1055	1194	906	4464	3170	1783	474	180	647	1696	1527	2539	2693.4
194	4212	1450	2377	2810	3251	542	1956	1307	1089	965	783	6195	812	1905	470	198	412	1098	1282	2215	2820
195	4051	1381	2084	1750	5448	603	2589	1522	1042	1626	316	5699	606	351	503	194	721	2010	1695	2175	2942.8
196	4605	2389	2350	269	2461	625	867	1439	962	2008	1557	3936	708	516	553	289	471	1903	1108	2749	2414.8
197	4298	1972	2424	1353	4083	678	2107	1277	548	1794	727	4394	1711	1721	573	758	718	1557	1602	2704	2826
198	6175	1915	6958	706	5459	453	1059	815	946	1226	1008	926	1043	680	556	561	613	1788	1684	1777	4242.6
199	4284	1387	4161	1056	5046	635	826	2057	3152	3029	2496	723	1315	3824	744	1032	871	1802	1864	1851	3186.8
200	5298	2028	3243	1097	5657	866	738	1174	3120	1010	1024	1233	1408	2748	493	262	462	1635	2350	2311	3464.6
201	4738	1650	2698	2157	2868	444	860	1311	881	999	1020	1468	1389	1349	612	205	804	1661	1820	1986	2822.2
202	6285	1895	1948	454	2345	597	830	992	799	900	2051	960	2421	1055	702	284	790	1663	1608	2392	2585.4
203	5756	2460	2407	653	4525	1496	1317	1350	945	873	1256	3859	2745	2303	589	319	519	1863	2126	1634	3160.2
204	5681	2173	3125	1587	2952	548	1041	728	2173	969	1861	1041	2524	1001	1011	427	434	1168	1646	1854	3103.6
205	6545	2636	2133	2202	2223	637	1211	1233	2269	715	809	992	3075	749	637	295	1088	2018	2235	1363	3147.8
206	5510	3256	2114	2071	2729	728	1491	633	667	1552	894	562	2663	1340	616	268	554	1903	2056	1777	3136
207	5152	2261	2718	1624	3360	532	968	1128	848	1045	1035	1823	1535	1417	588	281	847	1879	1561	1594	3023
208	6488	1880	3340	606	3895	2694	1261	895	1646	818	1187	1118	1058	420	556	475	532	1506	2949	1362	3241.8
209	5703	1138	3086	397	3209	646	1593	2149	1078	1092	2022	957	1019	462	324	449	643	2450	2237	1700	2706.6
210	6269	2195	4367	665	2442	1315	1337	1916	1345	1164	4236	454	788	1485	840	261	610	2349	1964	1289	3187.6
211	6165	2095	2268	1161	2078	922	987	1729	775	984	3535	602	807	1056	447	677	546	2322	1964	1699	2753.4
212	5383	2132	1870	700	1733	540	1403	1088	695	797	4247	1112	1434	1706	659	156	1528	2101	1434	1366	2363.6
213	5677	2112	2846	229	1435	1063	1609	782	2655	1019	3058	742	1168	351	627	159	1202	1219	3170	1278	2459.8
214	5556	2187	2709	132	1881	3702	769	741	650	955	2937	788	1154	1041	665	161	433	1648	1259	1598	2493
215	5270	2069	3191	805	2195	445	1099	908	720	736	2607	793	1270	652	577	157	683	1408	1531	1384	2706
216	6066	1767	3460	560	1670	403	1129	551	1089	818	2431	655	4374	179	593	185	395	3828	1527	1059	2704.6
217	4452	2201	3607	299	2696	196	1119	3089	342	953	4325	4508	2406	258	642	178	573	2758	2371	1295	2651
218	3098	1611	3949	153	930	680	1126	2568	640	874	1195	716	1096	512	865	458	567	2921	2130	1431	1948.2
219	3578	1508	3167	185	692	176	1214	3737	505	992	1611	1273	2368	975	1534	157	289	1346	1417	2074	1826
220	2236	1557	2404	252	962	177	1365	2359	779	852	2733	653	3314	1491	909	212	253	1915	712	2924	1482.2
221	4455	2239	2874	247	1064	437	1169	3748	570	645	834	316	1568	404	793	254	400	3428	1152	1145	2175.8
222	3830	1991	3777	261	886	111	1107	2386	400	972	921	371	1619	479	768	247	602	1641	1138	1599	2149
223	4130	2217	3013	207	713	84	856	3329	473	782	263	460	2909	262	759	100	565	574	1558	1393	2056
224	4828	1355	1473	229	462	121	1067	2255	362	871	1184	577	2291	349	980	175	566	1502	1386	2125	1669.4
225	1881	1300	2315	167	854	205	637	1717	562	726	512	930	1858	98	1197	487	395	1099	791	1847	1303.4
226	927	1526	1926	190	640	362	968	4810	617	789	418	596	2990	489	935	539	388	1365	1626	1849	1041.8
227	2750	1454	1692	210	490	275	1170	919	1237	547	618	476	1612	265	916	385	360	857	1120	2080	1319.2
228	1721	1576	1653	291	718	464	1180	2123	272	927	693	401	2441	204	946	602	407	1083	1233	2332	1191.8
229	1628	1427	2605	179	1066	259	1060	1700	294	630	583	418	2152	532	1203	603	422	1405	744	2787	1381
230	2849	1414	1588	328	556	180	879	1174	447	683	355	474	2378	219	1308	551	327	981	822	2305	1347
231	3537	1838	1739	211	461	316	1093	2995	416	738	633	591	1530	351	1811	589	529	834	907	2207	1557.2
232	1887	1848	1708	392	534	263	687	2192	501	780	655	414	1813	327	1348	573	356	606	729	2173	1273.8
233	1652	1322	1530	274	921	140	1052	1828	621	679	677	606	1806	130	969	640	635	402	815	1614	1139.8
234	1388	1773	2150	493	924	344	651	1186	721	703	624	703	1740	361	1611	572	462	841	1268	1137	1345.6
235	473	1545	1782	458	925	235	589	786	463	537	345	451	1745	363	2086	1303	686	801	988	1893	1036.6
236	5062	1343	1413	145	2243	404	643	1178	261	543	409	375	1728	273	760	210	485	495	1112	2349	2041.2
237	3792	1453	2520	328	1160	836	1134	1336	481	919	2742	357	1320	180	729	1038	473	690	1047	1797	1850.6
238	1561	1107	1395	287	1080	633	1003	1260	330	955	2054	676	1394	142	888	521	382	817	1348	2597	1086
239	2895	1424	1945	664	1714	468	1466	1872	484	390	172	389	1761	607	763	754	384	1034	1259	1241	1728.4
240	3274	1410	1374	184	1328	304	4201	1073	397	797	307	506	1558	133	2030	892	484	1018	1208	1374	1514
241	2183	1133	1209	296	1424	125	1637	1777	349	734	491	344	1774	141	1751	968	478	942	1326	1516	1249
242	2533	1126	1550	285	822	245	1244	1218	776	748	1394	261	1484	257	1701	498	389	433	1227	1518	1263.2
243	1708	1151	1744	192	1152	189	997	1572	504	679	963	547	1446	194	917	599	379	396	695	1004	1189.4
244	3481	1351	1272	136	1621	194	874	2211	323	1008	869	378	2707	327	836	1038	289	418	1256	1164	1572.2
245	2729	1449	1878	164	2015	184	879	903	446	668	95	430	717	187	520	816	329	427	1023	774	1647
246	1155	1394	1817	243	1520	156	712	4287	389	676	903	392	464	187	806	375	437	1405	1113	741	1225.8
247	244	1340	1453	161	782	138	716	771	343	592	579	595	449	212	1347	333	316	1377	1193	747	796
248	465	1176	1831	443	1636	125	897	1095	279	764	887	411	431	743	927	304	400	1380	1054	971	1110.2
249	1073	1095	6735	91	1548	231	1589	887	364	687	637	484	947	285	593	561	443	1360	989	832	2108.4
250	1196	937	3821	95	1813	227	1116	1103	455	657	1434	436	892	216	413	409	506	1457	1127	1020	1572.4
251	443	1230	3156	283	1481	250	1033	1054	244	732	209	1118	628	447	1094	411	474	1439	950	814	1318.6
252	209	1294	3125	411	1174	219	617	1373	1549	718	1442	357	1318	363	1165	330	521	1532	811	1018	1242.6
253	904	1487	6295	357	961	217	1403	1022	1134	432	250	378	1172	264	497	375	445	695	1000	692	2000.8
254	557	1792	3824	661	623	239	665	1830	272	822	160	276	807	97	416	1020	478	447	946	543	1491.4
255	412	1624	3364	246	1327	174	885	1755	232	577	75	344	629	146	486	990	540	756	814	1043	1394.6
256	209	1617	4764	777	1007	277	1569	1175	277	835	73	378	407	832	664	899	513	752	938	876	1674.8
257	191	650	1357	1723	440	279	499	191	914	302	693	543	267	556	565	681	455	523	373	412	580.7
258	186	355	1479	1129	657	223	526	217	263	303	897	640	282	611	561	369	448	721	285	440	529.6
259	287	746	1477	2376	1899	290	1343	235	575	301	1292	640	220	544	530	224	452	209	265	421	716.3
260	287	706	1424	2288	553	474	1070	178	1121	302	2344	639	223	489	566	454	447	198	481	401	732.25
261	298	860	1936	2047	2330	486	1379	221	1254	301	2260	644	228	478	553	442	458	194	474	417	863
262	257	787	1968	1796	2174	477	1585	154	946	301	1220	643	314	424	480	1115	454	199	463	420	808.85
263	400	791	1924	2121	574	162	3087	166	960	301	785	602	279	416	709	3345	1591	183	403	397	959.8
264	341	816	1912	1982	484	618	2739	141	958	302	850	565	264	512	427	2454	1602	381	396	474	910.9
265	334	971	1976	2072	351	164	2772	133	965	241	172	620	1768	862	428	2429	448	535	280	499	901
266	484	900	1936	2117	503	259	2780	221	968	295	128	2201	3020	764	457	3329	1604	537	249	498	1162.5
267	431	928	1956	2057	87	486	2769	158	1491	1081	276	2563	3013	902	516	3750	1602	516	176	516	1263.7
268	484	806	1600	2357	176	838	2805	136	1486	1080	727	1344	3013	867	595	2557	1609	905	248	543	1208.8
269	469	2009	1654	2376	171	134	1162	905	753	1083	1188	1337	3013	828	912	2552	488	293	195	528	1102.5
270	497	3539	2065	1994	1030	1451	6663	478	2633	1037	596	1048	1809	504	1310	4194	489	351	209	517	1620.7
271	457	1703	1905	2153	183	1370	2920	888	3484	1039	694	1523	298	398	1310	3428	1210	349	156	610	1303.9
272	589	1811	1728	2124	984	1258	2919	1324	881	1038	409	1388	468	836	1316	3484	1192	347	155	613	1243.2
273	742	2220	1461	1807	1771	1202	2920	1752	865	1037	1719	1116	745	679	931	3432	906	348	129	637	1320.95
274	483	2064	1931	3376	1259	153	2920	1016	1119	1042	1383	4435	4263	818	2137	3578	1082	330	136	687	1710.6
275	238	2585	1886	3799	2567	368	2919	1278	1140	1042	2515	4441	4310	1652	2095	4103	753	190	169	676	1936.3
276	473	2272	1895	3063	1309	3555	869	1140	1158	1045	2411	4438	4299	1349	2164	4250	1126	1806	304	672	1979.9
277	227	1026	2366	2789	1949	4621	1138	2604	2082	1045	1904	4449	4284	1115	3816	4596	1202	1240	458	684	2179.75
278	540	996	2167	1219	3700	3587	1174	1747	2091	890	2032	4439	4334	1177	4711	4639	444	1033	610	679	2110.45
279	295	1011	2277	1845	2401	3576	868	1965	2490	1043	2222	1593	4296	948	5214	3640	987	1617	441	630	1967.95
280	344	2514	3506	1832	1950	3826	7673	1704	2065	1038	1260	2574	4502	1781	4813	3576	5635	1132	1135	669	2676.45
281	497	2530	4038	3920	1775	3569	8018	2527	4362	1035	2376	2677	3249	1359	5131	3634	5618	1699	439	793	2962.3
282	531	2599	3992	3491	3116	3349	7191	4024	3538	3441	1636	3748	2381	1567	6367	2038	5657	462	671	3793	3179.6
283	645	2464	5939	2885	3150	2899	7736	617	3616	4124	1735	2435	3260	1402	5959	3839	5761	1311	885	4357	3250.95
284	963	3131	5708	3915	3562	2386	7765	957	4982	4116	3128	4485	3248	1642	5951	3751	5677	3126	838	4618	3697.45
285	2750	2091	2350	3218	4419	1408	7475	4615	4986	4345	1944	4740	2772	1214	6001	3852	5708	3358	732	2801	3538.95
286	2799	3842	4205	3637	4323	1403	7532	1416	5349	4856	1928	6461	5276	1665	6230	3502	5638	6594	751	5204	4130.55
287	367	3842	4091	3120	2980	3324	7524	2368	4975	4485	1463	6187	5615	1753	5849	3466	5682	6428	426	3710	3882.75
288	1383	3853	4367	3037	3845	3041	7514	1594	5207	4634	1994	5380	5319	2211	6326	2511	1151	6575	392	1927	3613.05
289	663	4928	4654	5672	3627	2956	7537	566	4073	4468	2323	4909	5344	2338	5898	3182	3999	6767	632	4997	3976.65
290	1223	4179	4503	6148	4009	3237	7043	4799	2905	4344	3817	6556	4743	2443	6260	3163	1269	6905	726	4850	4156.1
291	1069	4507	4685	3553	2752	3233	7362	4313	2888	4321	1784	6045	5247	2901	5475	2399	5260	7057	791	4912	4027.7
292	925	6686	4662	5467	4369	3062	6828	3398	1999	4689	3321	5863	6892	2925	6917	3441	3825	6667	764	4622	4366.1
293	2672	6737	4505	5178	3505	3074	6453	1799	3510	3841	4944	6183	6453	3074	6513	4247	4063	6428	872	5421	4473.6
294	1343	4634	4928	5537	2812	3074	6250	4703	1813	4166	4204	5575	6627	2882	6683	3112	3233	6123	819	4529	4152.35
295	1635	5881	4932	2753	3360	3059	6196	3001	1717	4182	3585	6010	6008	3000	7251	2677	2934	4667	748	4427	3901.15
296	1930	5214	4931	2494	2605	2884	6169	2141	4683	4318	4663	5907	5010	2657	5153	4825	3326	6298	970	5168	4067.3
297	2589	5152	4946	4269	6035	4648	6700	3890	1251	4013	5657	3738	6041	2047	7968	3682	2578	6016	996	4753	4348.45
298	1428	4319	4928	2223	969	5280	5684	3719	1000	4878	5865	5912	5938	2394	5818	5068	2840	6608	854	4783	4025.4
299	3107	5466	5009	4253	1544	4625	8991	4903	2916	8067	4501	5458	5854	2250	5726	5470	3967	6517	996	4211	4691.55
300	2292	5520	4776	3187	4514	5244	9088	6619	4774	8396	4802	5937	5173	2450	5864	5399	6151	6318	1038	5564	5155.3
301	1325	5852	4017	4698	3094	5084	4419	4489	8375	8821	4416	6008	5064	2500	7520	4929	2477	6561	1023	6273	4847.25
302	2690	6767	4377	3056	3799	4865	7024	5296	8500	8021	6673	6211	5545	2385	6774	4960	5325	4797	950	6130	5207.25
303	3086	6167	4400	3397	3932	4384	5937	4935	7326	8824	5706	6509	6723	2752	6465	5013	6817	3572	1229	6722	5194.8
304	3851	6438	6893	4931	5056	4894	6264	7028	7346	7397	5811	5116	6215	2774	5920	5777	6431	5210	1101	5738	5509.55
305	2894	5783	4731	3382	4176	6181	9051	7145	7282	9767	5860	7854	6164	2699	6702	5620	6449	3199	1090	6473	5625.1
306	4397	6309	7458	5229	3816	6470	7766	7541	7752	9307	4810	6725	6627	2496	6557	5486	6107	5298	1155	6417	5886.15
307	3949	6616	7018	4308	4554	4892	8952	7075	6877	8186	4076	7797	6620	2950	6070	5752	6398	6473	1798	5659	5801
308	4525	7640	7204	4160	3487	5161	9706	6791	7398	10064	5050	7665	6900	3664	6227	6051	6587	5250	1731	6452	6085.65
309	3236	7845	8009	4244	5089	6121	8755	7028	7452	9357	5391	7583	6792	3210	6257	6252	5373	5048	552	6508	6005.1
310	4714	7064	8585	5277	5050	5786	9073	6063	7885	8706	4338	7683	6823	4597	6593	5699	4074	4810	974	5551	5967.25
311	4290	7267	7883	3673	2527	5883	8156	6503	7839	9438	4618	7454	7229	3830	6191	5734	4109	6299	1398	6516	5841.85
312	4412	8081	7888	6554	2748	5438	8639	6849	8268	8694	5114	7594	7455	5467	6484	5095	5384	5675	490	6444	6138.65
313	4970	8092	8210	5527	2705	5792	8770	4793	8027	9051	5334	7703	8118	3673	6901	5094	5112	5038	1212	5661	5989.15
314	4093	8134	7253	4740	3091	5468	8473	6309	7811	8725	5732	7521	8523	4384	7379	5490	6108	5562	3282	5140	6160.9
315	3905	8250	8097	4540	4249	5132	8748	4823	8604	7949	6430	7407	8504	4629	7394	6627	5769	5529	2439	5346	6218.55
316	4709	8233	8078	6501	4753	6088	8380	7339	8750	8426	6072	7355	9102	4447	6885	6789	6357	6431	2816	5085	6629.8
317	3540	8541	7377	6982	5645	6607	8849	7006	9135	9412	5371	7454	9079	4264	6318	5813	7034	6309	3848	5374	6697.9
318	4299	8368	7585	6532	6278	6250	9140	7443	9127	10063	6668	7217	8272	4737	6332	5869	5507	5174	2722	5443	6651.3
319	4831	6710	8511	5963	7153	4724	8866	4342	9226	10001	5553	8361	9068	5648	8275	5403	6113	4553	3288	5138	6586.35
320	4542	8996	7612	6594	6821	6736	8497	6366	9414	9280	5782	7635	7089	5961	7556	5601	6394	4686	2416	6576	6727.7
321	5760	7427	7664	5912	7435	6868	9787	4587	9460	9228	4135	8159	8627	5814	6921	5908	7066	7153	1983	5531	6771.25
322	5863	7901	7825	5342	8968	6336	9352	8871	8996	9013	5343	7942	7462	5831	8110	5834	6585	7275	2094	5381	7016.2
323	6130	8283	8015	7174	8866	7143	9776	6774	9516	8999	6186	8346	7495	6087	7049	5595	6657	7706	2088	6413	7214.9
324	5631	8193	8160	5312	6816	6957	8926	7368	9693	8830	5705	7580	6828	5334	8713	5999	6900	8424	3743	7265	7118.85
325	6608	9323	8202	5380	7676	6965	9717	8955	9567	9271	7841	7491	8125	6024	8324	6236	7933	7892	2540	5671	7487.05
326	6664	9162	8233	7118	8521	7262	10789	8915	9704	9467	5229	8133	7939	5288	9430	5927	7993	7448	2462	5219	7545.15
327	6672	8724	8224	8556	6752	6974	11076	8795	9819	9216	5686	8252	7491	6535	9006	5893	7482	8973	4033	6322	7724.05
328	6560	8517	9201	8546	7641	7468	9160	9848	9437	9736	6449	8189	7439	6091	8149	6259	8475	8366	5210	5785	7826.3
329	6957	8184	8090	8847	7701	7582	10606	9981	10099	8748	6083	7919	7553	6458	7745	6179	8315	8410	5426	6105	7849.4
330	6608	9316	8577	7599	6329	7443	11059	9984	10817	9412	6682	8016	8220	6253	8830	5950	8121	8971	5333	6152	7983.6
331	7310	9452	8148	9222	7516	8274	11312	9166	10745	9388	8730	8073	7696	7311	8718	6603	8454	8733	6371	6361	8379.15
332	6143	9481	8375	9028	7592	8606	11853	10165	10083	9389	8427	8144	9225	6570	9480	6808	8366	8556	5206	5700	8359.85
333	5910	9589	8675	9152	9206	8309	11615	10449	10525	9486	7961	8328	9331	7292	8729	6836	7941	8459	6417	9450	8683
334	6177	9468	8960	9690	8808	8794	11622	10657	10405	9784	7895	8738	9276	7231	9563	6668	8727	7527	6158	9573	8786.05
335	6295	9035	9197	9056	9419	8329	12218	10213	10237	9903	8382	8697	9518	7234	9469	6845	9326	8730	7270	9940	8965.65
336	6566	8398	8507	9932	8659	9223	12559	9637	10427	10583	8778	8302	9499	7598	9369	6123	8992	7991	7729	9671	8927.15
337	7134	8678	8709	10312	7333	9337	11869	10107	10759	9949	9292	8374	9411	7369	10135	5676	8482	8352	6318	9834	8871.5
338	6883	9361	9255	10946	9471	9872	12229	9873	10841	10234	8641	7968	10043	7492	9494	7453	8716	8416	5385	10102	9133.75
339	6544	9228	8708	9822	8754	9006	11669	9474	10527	9957	8016	7865	10070	8718	9614	6982	9431	8649	7992	10218	9062.2
340	7393	9427	8194	10124	8937	10014	11899	10068	11006	10550	9261	7573	9856	8125	8736	7314	8267	8029	8510	9680	9148.15
341	6590	9408	8431	9478	8418	9852	11257	10713	11225	10601	9072	8719	9218	9261	10337	7006	9173	9166	8252	9769	9297.3
342	6980	9744	8419	10292	9125	9629	11890	10848	10937	10680	8895	9009	10041	8418	10615	7239	9228	8181	7292	10550	9400.6
343	7044	9980	8264	10321	9505	10139	12625	10585	11128	10257	9274	9013	9997	9023	10695	7589	9311	7804	8216	10520	9564.5
344	8602	9541	8743	10694	9693	10244	11854	10428	10407	10409	9703	8800	10227	9140	10548	6844	9920	8151	5281	10998	9511.35
345	9744	9960	9356	10637	8666	10265	13251	10303	10693	11002	10016	9044	9780	8648	9763	7468	9359	8283	8230	9525	9699.65
346	8967	9807	9704	10395	9853	10404	12664	9702	10930	11027	9896	8891	10362	9060	10133	7223	9890	6952	8244	9936	9702
347	9019	9724	9393	10701	9389	9079	12451	10953	10426	11170	10305	8520	11135	9161	11165	7404	9829	7822	7877	10135	9782.9
348	9871	9950	9638	10369	8942	9880	12137	10942	10896	11205	10285	9485	9970	9703	11081	7649	9278	4245	8840	9104	9673.5
349	9444	10571	9080	10451	10192	10191	12226	11216	11035	11211	9697	8871	10591	9052	10896	7765	9947	7268	8453	10230	9919.35
350	9473	10347	9513	10982	10338	10531	12031	10943	11085	11197	9880	8797	10435	9626	10959	7629	9825	8372	9172	9816	10047.5
351	8752	9912	10141	10198	10925	10210	12344	11183	11170	11292	10517	8756	10949	9713	11420	7716	10173	5731	9757	10250	10055.5
352	9061	9676	10039	10358	11158	10837	12698	11169	11430	12161	9917	8659	10686	9675	11266	7613	9435	6962	10389	9680	10143.5
353	8992	9713	9652	10664	10743	10582	12252	11810	11414	11386	10313	9241	10628	9559	11491	7234	9171	8540	10481	9436	10165.1
354	9110	10286	10468	10597	10501	10709	12300	12112	10693	11589	10421	9385	10985	9585	11295	7805	9715	8792	10426	9907	10334
355	9323	10700	9661	11269	11300	10479	12957	11515	10979	11994	10497	9662	11686	10025	11543	8223	10173	8085	10569	10698	10566.9
356	9451	10378	9462	10577	10497	11049	11493	12221	11445	11997	11349	9409	11852	10054	11841	8130	10897	7867	10302	10862	10556.6
357	9720	10760	9722	10868	10922	11375	10709	12469	10991	12394	10894	8917	11547	10250	11813	8437	10642	8968	10659	11113	10658.5
358	9493	10609	9634	11602	11173	11465	10253	12124	11154	11661	11290	9556	11129	10864	12097	8016	11003	8912	10415	11093	10677.1
359	9780	10686	9858	10489	11342	11744	11460	12338	11372	11710	11123	9232	11335	10229	12024	8673	11161	9824	10834	10750	10798.2
360	10114	10893	9646	10982	11174	11275	10436	12618	12130	11776	11855	10403	11503	10721	12017	8392	10613	9556	10624	11232	10898
361	9120	10765	9336	11391	11123	11404	11994	12650	11972	12672	11831	10218	11987	10593	12326	8332	10476	8749	10956	11552	10972.4
362	9874	10888	9102	11245	11092	11664	11439	12834	11815	11916	10854	10647	12163	11075	11822	8868	10422	8560	10908	11197	10919.2
363	9840	11076	9540	11508	10975	11538	12097	13029	11455	12054	11642	9763	12116	10525	11952	9007	11103	8307	10906	11790	11011.1
364	9526	10993	9923	11485	11333	12648	11932	12619	11525	12349	9860	10203	12086	11066	12040	8346	11209	8357	11024	11410	10996.7
365	10276	10823	10089	12101	11386	11963	11892	12736	11785	12423	11650	9463	11725	11120	12562	8914	11228	7517	10441	11381	11073.8
366	10573	11004	10161	11501	11386	12485	11632	12947	11967	12199	12112	10241	12457	11291	11863	8520	11371	9906	11085	11525	11311.3
367	10514	10837	10180	12291	11470	12031	11231	13133	11399	12109	11520	10350	12075	10974	12229	9334	11579	9317	11193	11529	11264.8
368	10619	11553	9800	12098	11669	12413	11055	12998	11022	12229	11510	10904	12688	10901	11943	9776	11949	9342	11771	11812	11402.6
369	10882	11666	10485	11784	12103	12610	11715	13099	11432	12119	12375	10142	11981	11362	12027	9274	11837	10013	11503	11206	11480.8
370	10978	11523	10408	12467	11624	12044	10350	13104	11399	11917	12049	10293	12565	11775	11692	8858	11604	11843	11510	11891	11494.7
371	11186	11614	9859	11719	11346	12451	10182	12902	12017	12002	11142	10473	12483	11563	12536	8618	11815	9816	12471	12149	11417.2
372	11325	11185	9547	11713	11666	11812	10932	12800	11473	12832	11260	10457	12680	11287	12214	8876	11719	9685	12223	12108	11389.7
373	10865	11339	10393	11236	11884	11777	11077	13223	11375	12486	11542	9913	12141	11932	12280	9724	11715	11201	12137	11783	11501.1
374	10645	11545	10138	11300	11501	12344	10487	13107	11239	12714	12381	10742	12827	10680	12348	9446	12266	9746	12419	11325	11460
375	11129	11379	10068	11794	11021	11410	10420	13060	11649	12604	12836	10501	12250	11183	12916	9376	12467	9884	12976	11488	11520.5
376	10867	11895	10105	11236	11300	11780	8834	13202	11906	12683	10093	10812	12422	10199	12677	10108	12830	10002	13177	10502	11331.5
377	11034	11796	9731	12039	11096	11493	10749	13193	11695	13096	13061	10538	12164	10299	12465	9746	12391	11105	12714	10229	11531.7
378	10738	11912	9776	12711	11617	9531	10271	13219	10966	13211	12920	9972	12051	9520	12183	10343	11877	11379	13222	10280	11385
379	11066	11791	10713	11977	11512	11096	12500	13144	11513	13221	13114	10952	12643	9874	12324	9130	12079	10931	13264	9994	11641.9
380	10731	11632	9836	12264	11922	10896	12717	13118	10872	12696	13267	11078	11473	9144	12587	9586	11984	12144	13314	10560	11591
381	11073	12235	9258	11823	11505	11938	11682	13188	11310	13260	13166	10466	11619	11117	12208	9900	12020	11737	13350	8895	11587.5
382	11256	12617	8466	11679	11967	10277	13294	13029	11065	12939	13299	11041	12672	10343	12538	10137	12504	12421	13329	10411	11764.2
383	11476	12421	8639	12182	12015	12103	11954	13148	11109	13121	12971	10974	11564	9834	12481	10262	12441	11147	13314	6470	11481.3
384	12004	11752	7966	13201	12471	12174	11965	13215	11750	12908	13096	10395	12840	11187	12371	10124	12218	11346	13302	9389	11783.7
385	11934	11914	9843	10918	11535	10313	8536	12506	9820	12150	13211	11133	9663	10458	10274	8988	10934	6814	13314	10384	11228.8
386	11602	11640	8898	11660	11472	10470	9927	12689	10596	12099	13263	10256	10009	10699	10757	9532	11431	2809	13213	10507	11054.4
387	11785	12025	10124	10581	11710	10915	9724	12412	10314	11311	13209	10223	9936	10849	10823	9533	10889	6992	13244	11273	11245
388	11545	11697	10397	11174	11154	11187	9057	12276	9401	11719	13128	10620	10079	11241	10090	9247	11217	5061	13306	10543	11193.4
389	11735	11669	10028	10864	11403	10637	9729	12361	8497	11295	13065	10704	10165	11348	10125	8793	10739	7980	13291	10582	11139.8
390	11647	11913	10388	12017	10967	10080	9252	12028	8836	11380	13096	10162	9917	11085	9948	9438	11165	7720	13311	10940	11386.4
391	12050	11991	11019	12009	11603	11037	9345	12181	8719	12153	13171	10524	9336	11453	10815	9123	11465	8089	13202	10368	11734.4
392	11389	12200	10049	11591	11554	10555	8472	12465	8344	11116	13175	11358	9622	10916	10826	8714	12102	1451	13267	10461	11356.6
393	11632	12237	10884	10678	11468	10701	8211	12480	8418	11094	13153	10606	9251	11246	9938	8688	11884	1485	13232	9904	11379.8
394	11560	11773	10681	11087	11285	10017	8892	12432	8454	11477	13077	9939	8814	10963	9940	8851	12437	868	13243	11520	11277.2
395	11551	11695	10527	10597	11085	10445	9829	12069	8604	11501	13173	9398	8928	11655	10512	8681	12176	975	13271	10645	11091
396	11158	12234	10805	10943	10708	10281	10071	12007	8688	11533	13206	10738	8882	10847	9483	8673	12458	378	13043	10662	11169.6
397	11233	11920	9576	11263	11184	10438	10888	11943	8181	11260	12969	10079	8657	11086	9655	8117	11917	487	13182	9878	11035.2
398	11476	11870	9900	10586	11126	10231	10652	12169	8466	10959	13016	8461	8551	11070	9415	8471	12056	486	13154	9519	10991.6
399	10989	11577	10366	11110	11136	10240	9954	12361	8495	11058	13039	9544	9035	10791	8845	8727	11977	501	13071	11118	11035.6
400	10837	11846	10830	9810	10914	10022	9919	12266	8085	10728	13068	9652	9387	10772	6944	8103	11250	467	12926	10670	10847.4
401	10945	11953	11267	10539	10930	9972	10086	12486	8483	11031	12998	10392	9033	10527	6943	7077	12150	374	12842	10946	11126.8
402	10760	12165	10879	10188	10620	10114	11224	12148	8516	11161	12966	9453	7982	10664	5426	7448	11681	789	12726	10610	10922.4
403	10291	12404	10165	10633	11234	9366	10656	11882	8226	10376	12947	10465	8512	10135	4882	8238	11675	333	12717	9753	10945.4
404	9646	11924	9904	10370	10766	9997	10292	12282	8423	10396	12971	9787	8826	9311	4564	7231	11586	336	12895	11164	10522
405	10248	11965	10605	9725	10329	9623	9905	12131	8239	9632	12941	10804	8454	9432	6496	8448	11238	455	12870	11640	10574.4
406	9752	11879	10215	8411	10853	9785	7928	12040	8094	8601	12467	10726	7645	7811	3539	8229	12113	464	12858	11345	10222
407	9536	11741	10493	8403	10848	9819	7604	12323	8586	6512	12791	11168	8665	5432	4804	7497	11630	451	12582	11573	10204.2
408	9879	11973	10358	7205	10872	9557	2828	12062	8054	6211	12511	11264	8413	4632	4272	6857	11534	427	12273	11379	10057.4
409	9078	11840	10474	6667	10959	9034	1381	11934	8237	4251	11512	11294	7313	3090	5153	6678	11478	461	12223	11153	9803.6
410	9213	12054	10570	6816	11018	8835	2304	11581	8182	3239	11536	11357	3015	2912	5071	6169	11479	376	11790	10667	9934.2
411	9210	11949	10005	7021	10887	9484	1244	11876	8012	2609	11456	11347	4494	2742	2971	4354	11633	438	11034	10639	9814.4
412	8257	11500	9839	5074	11188	8656	1314	11245	7471	4593	11000	10319	2328	5676	1800	5893	11221	382	10976	10637	9171.6
413	8722	11702	10825	4548	10582	8942	1903	11627	1248	4208	11579	10329	1485	4084	663	904	11253	340	11127	10998	9275.8
414	8046	11593	9699	3859	10449	8431	2904	12386	640	2274	10403	10045	1459	3362	595	1164	11384	349	8752	10915	8729.2
415	7606	11368	9243	4915	10667	7902	2138	11663	965	2178	10582	9925	1617	3939	730	285	11310	402	4087	10842	8759.8
416	4685	11238	9679	5430	10787	6590	1800	12297	535	1899	10236	9580	1763	1687	4468	133	11368	793	6449	11070	8363.8
417	3832	11041	8678	4733	10377	5100	1708	11508	763	2042	9547	9463	1825	1438	714	167	11321	1562	5130	10633	7732.2
418	2653	11131	8411	4349	10728	4329	1030	12166	981	1961	10094	10752	1400	776	1137	536	10616	662	4514	10407	7454.4
419	3746	11286	8369	5992	10640	3688	1235	11646	619	1949	9505	10149	1766	3376	1210	488	10787	1628	4329	10190	8006.6
420	3573	11015	8322	4388	10215	2265	1055	11529	674	1984	9589	9566	2021	993	1535	213	10590	2298	7034	7285	7502.6
421	4674	11159	8689	4766	10823	2253	1136	11365	826	2031	8303	10135	2067	2834	1564	258	10851	1646	2633	3559	8022.2
422	4960	10997	8957	4719	10848	2139	1471	11681	1151	1893	6752	7125	1648	3990	1144	354	10442	1417	2516	5009	8096.2
423	2865	10999	8735	4141	9678	2292	1714	10697	1163	1755	4910	795	1332	3021	1126	854	10326	2166	2175	2253	7283.6
424	3043	11266	8577	4992	10574	2248	939	9986	898	1989	5021	764	1868	4025	2552	738	9508	1329	3205	1907	7690.4
425	5174	10933	7067	4659	9210	918	1221	8879	911	1854	1444	573	887	3783	4040	409	9136	1456	2266	1665	7408.6
426	4955	10962	7785	5207	9754	1039	923	6934	1161	1802	911	510	2640	1915	631	580	7120	418	2891	2559	7732.6
427	6742	10348	7773	5370	9650	893	994	7685	1095	1736	665	683	1242	2303	1268	471	5259	373	2237	1735	7976.6
428	3595	9939	8457	5671	8979	1459	1655	8376	957	1694	1956	535	1553	920	3351	479	4895	234	3611	1524	7328.2
429	1069	10536	6077	5837	9533	815	1564	8396	1010	1621	1741	379	1664	3211	1336	452	1703	199	2350	1145	6610.4
430	5846	10087	6424	5527	9422	1723	1458	6938	1051	1713	2696	901	1067	1995	2346	569	1719	201	4381	1064	7461.2
431	6052	9893	5633	4502	8401	1327	1372	7076	1027	1739	1253	256	1981	3125	367	3107	1173	202	4809	1074	6896.2
432	6852	10204	4830	4463	7732	1248	2326	1970	1042	1660	726	395	1608	1101	768	618	1230	502	2429	1173	6816.2
433	7093	7613	4936	4373	7663	684	2132	5997	1061	1750	677	264	1479	726	1725	170	1545	304	3363	1190	6335.6
434	5636	7183	3272	5056	6814	1082	1250	6978	1047	1793	1619	535	2185	1409	1722	314	2850	223	3453	1278	5592.2
435	3078	8059	6860	3961	7018	1043	1836	6007	1073	1751	801	342	2723	1109	619	437	1451	424	2384	1789	5795.2
436	5691	7791	2055	4194	6461	493	1305	6718	1117	1420	388	552	2552	1245	963	279	1355	347	1940	1287	5238.4
437	4126	7438	3798	2045	5494	1075	1718	5792	1116	1567	579	419	1543	935	667	227	1311	315	1812	1095	4580.2
438	4524	5988	2512	2679	7283	182	2661	5363	1119	1579	441	384	1387	532	659	326	1200	334	1935	2072	4597.2
439	3784	3919	4421	5134	6550	630	1504	3873	1132	1606	960	458	1156	1238	633	178	1152	406	1697	2646	4761.6
440	3078	4549	4216	4357	6555	977	1542	6076	462	1329	640	440	2632	260	671	448	782	464	3031	2656	4551
441	1528	4433	2671	3326	8401	1165	1884	5235	469	1252	568	363	1666	412	1015	536	359	446	2800	2553	4071.8
442	2752	5682	3356	3491	7974	1188	1847	3322	1677	1286	496	500	1063	382	532	332	760	504	2999	2987	4651
443	2661	4045	3135	3470	6469	1062	1280	6240	1828	1283	773	250	1059	242	246	940	754	1256	3443	778	3956
444	1438	4131	3667	2524	6512	1307	1239	7622	678	1259	841	743	979	467	1184	495	738	432	2335	742	3654.4
445	1282	4765	3501	3219	7568	460	1462	3911	1459	1260	751	757	1001	250	722	499	513	151	2505	1339	4067
446	2005	2715	3497	2009	7348	662	1456	4721	693	1275	1785	342	775	222	367	523	434	272	1780	1091	3514.8
447	5474	2398	3452	1888	5891	517	1413	5161	325	1393	704	773	895	276	1057	306	325	5584	2394	1398	3820.6
448	3723	3335	4075	3378	6001	1682	817	5675	1395	1346	840	308	425	334	702	572	307	1908	3706	1063	4102.4
449	2626	2765	5244	2152	6268	1783	1011	4855	218	1595	706	341	811	382	818	407	539	2324	1945	880	3811
450	4122	3028	3473	2455	3402	469	874	4852	244	1558	694	1508	989	357	996	697	261	2410	1533	780	3296
451	2876	5226	1883	2803	6322	416	798	4004	307	1484	614	857	979	367	879	201	432	2990	2768	1142	3822
452	4907	2239	2099	3152	2998	331	666	5465	378	1453	671	795	1129	291	755	340	314	2454	1994	991	3079
453	5406	2145	1843	909	2358	676	1303	5210	103	1386	649	1136	932	452	763	108	224	2484	1444	1261	2532.2
454	2144	2393	3578	765	2171	1079	874	6306	182	1331	711	879	731	520	1539	302	191	2134	1080	1109	2210.2
455	3952	3072	1924	1237	3858	1175	827	4328	377	1405	894	1148	909	1361	400	1139	395	2586	1326	947	2808.6
456	4059	2285	2041	2087	3338	298	1026	5143	378	1416	879	2153	460	1442	1178	332	318	1664	1693	902	2762
457	2929	2468	2276	1962	3951	84	832	6455	743	1568	779	1895	810	334	1361	268	355	2268	2473	1146	2717.2
458	2229	2129	6626	1754	2912	265	1127	4638	596	1488	691	971	602	237	1354	1681	220	1980	2580	986	3130
459	3476	2276	7303	2125	4051	93	1369	3662	922	1046	1165	938	489	401	1356	681	238	4655	1268	811	3846.2
460	1790	1888	3915	1340	3379	137	890	5418	1174	908	939	2202	983	227	1701	1778	342	2032	2994	1261	2462.4
461	1043	2558	6639	2652	3899	176	1943	4003	426	984	577	4518	1408	913	930	855	552	4455	1964	923	3358.2
462	1249	2232	1383	1560	2213	174	1497	4433	257	1340	629	4872	2578	176	1062	896	532	566	2308	820	1727.4
463	855	3240	2555	2548	3269	153	1396	4784	254	1323	671	3518	1442	394	1449	268	550	380	2589	816	2493.4
464	1378	2806	2781	1339	3582	196	1521	6927	178	1325	674	596	1142	257	1199	381	518	447	725	1211	2377.2
465	806	1704	3410	378	4993	207	1240	6420	190	1091	621	1541	1817	510	949	736	690	377	945	814	2258.2
466	1173	2721	5205	522	4682	332	1644	8296	192	1904	602	609	1715	512	1465	189	861	377	1895	657	2860.6
467	727	3307	3992	297	4113	105	1097	6947	179	1325	1634	658	715	148	2975	224	503	369	1322	754	2487.2
468	993	3785	2047	343	3690	166	959	6242	302	1611	799	695	909	375	405	615	588	367	2487	645	2171.6
469	652	2061	2887	614	4073	71	813	6675	125	1149	545	727	850	161	316	244	426	420	976	871	2057.4
470	704	4265	1870	615	1950	125	1287	2377	285	1060	536	806	2288	157	360	1333	1057	458	1271	1323	1880.8
471	431	3819	2583	619	3509	457	1159	4099	178	1991	4016	613	2378	95	352	244	742	837	3140	805	2192.2
472	415	3959	1585	458	1950	161	953	1007	191	1558	472	687	2239	214	438	937	308	250	2527	1913	1673.4
473	926	3193	2026	692	3215	404	1210	989	284	725	545	885	2078	144	400	523	478	578	1666	700	2010.4
474	486	1402	4409	424	2114	322	1910	1734	422	997	1061	1185	1178	163	265	535	374	446	1421	710	1767
475	1327	1116	2787	572	2195	472	1767	3573	252	518	1048	587	1284	239	321	120	750	334	900	901	1599.4
476	632	1515	3224	921	2777	214	588	608	721	1079	467	745	1722	4830	387	92	696	312	3229	683	1813.8
477	542	909	2904	258	4934	417	1053	389	387	848	597	639	1524	245	410	92	235	336	2781	607	1909.4
478	490	1258	4058	351	1178	174	798	1412	535	549	1936	449	1153	188	473	298	156	342	1032	971	1467
479	543	1138	2726	284	2309	510	1160	2350	527	462	1275	403	316	274	940	234	345	381	1027	1196	1400
480	603	631	3337	191	2725	100	687	2680	339	682	850	422	399	285	276	178	1475	691	807	1049	1497.4
481	690	1226	2237	219	1527	96	760	249	724	556	327	244	531	613	316	179	1001	584	747	756	1179.8
482	317	836	2915	226	629	125	1704	3500	716	676	2403	345	546	560	489	244	346	1849	1859	1516	984.6
483	3436	1095	1397	206	1301	223	528	836	175	759	944	194	589	386	546	116	323	1110	2109	768	1487
484	938	805	1642	200	831	387	621	2395	284	648	1371	220	417	479	476	243	141	522	840	1345	883.2
485	261	1605	2830	212	1057	157	838	2920	389	644	2330	311	446	190	438	412	231	757	2057	1252	1193
486	877	1136	705	202	833	153	2632	903	1027	549	1399	264	661	210	335	1089	169	373	1801	1308	750.6
487	1637	1207	2918	192	1510	149	771	1012	211	611	2795	231	619	247	280	784	138	367	921	920	1492.8
488	2095	1136	3341	350	832	168	882	1881	141	904	2238	222	545	125	387	1204	256	396	418	1376	1550.8
489	1676	581	2896	338	1159	134	871	1635	159	496	3718	327	632	152	371	423	250	191	350	1396	1330
490	1288	801	2164	243	1035	253	1412	1275	128	621	3109	580	595	146	408	708	79	337	361	1495	1106.2
491	370	911	1353	350	2591	253	1753	1810	163	450	3744	362	640	160	343	467	208	500	385	1489	1115
492	465	465	1248	652	1751	254	880	2978	645	368	3005	440	640	370	295	220	110	702	338	1540	916.2
493	582	1368	1614	489	600	416	1202	2286	288	385	2590	334	472	309	284	544	121	746	505	792	930.6
494	648	473	550	463	1714	225	1591	1460	94	359	2664	239	508	347	339	236	84	245	652	1117	769.6
495	1327	552	2256	308	584	254	1084	1503	98	402	2726	407	654	265	766	232	185	618	914	597	1005.4
496	521	574	1363	458	874	257	886	1077	118	622	2926	286	570	506	341	806	220	1907	504	712	758
497	238	492	1728	415	814	254	1368	2073	66	518	3905	213	1023	177	569	869	1280	363	637	1276	737.4
498	274	481	1750	521	523	229	885	1134	80	630	4277	201	684	537	473	743	131	253	655	582	709.8
499	1700	661	1513	545	637	230	1104	1456	64	722	2177	340	1610	315	251	249	79	355	943	725	1011.2
500	548	806	530	287	968	300	1129	1019	58	925	1765	1543	814	888	214	781	99	354	528	621	627.8
501	251	681	938	386	363	190	1379	1976	63	595	1898	408	425	159	232	461	94	574	737	603	523.8
502	182	793	2424	557	569	116	1505	2107	72	585	1822	2796	548	268	215	501	76	624	865	501	905
503	749	569	3980	568	668	119	570	1400	71	573	1986	1541	349	510	152	210	80	546	1070	780	1306.8
504	270	554	1634	421	927	182	915	764	72	532	1492	1176	3097	394	156	565	72	336	1113	727	761.2
505	379	673	1000	475	469	174	561	1375	66	535	1834	1019	5316	106	142	672	73	407	1510	579	599.2
506	220	714	3628	456	969	172	497	1109	67	541	1650	1803	2246	198	184	95	101	263	1143	556	1197.4
507	480	713	810	504	1243	112	603	2140	72	469	1294	937	2288	390	164	70	102	252	779	559	750
508	528	821	2798	382	1037	97	669	2377	72	741	873	1104	1008	393	425	74	72	1444	1322	590	1113.2
509	280	775	3910	533	1530	101	563	755	74	744	1491	901	1723	230	210	62	97	199	1387	587	1405.6
510	866	923	3713	587	1443	128	922	804	75	949	947	643	1949	146	150	118	97	610	1093	822	1506.4
511	514	653	3596	405	1182	111	941	1074	72	984	2396	771	1085	171	138	75	86	294	1069	641	1270
512	531	550	3787	363	1077	283	1122	2045	72	1042	2383	1016	1226	380	133	133	72	909	1343	704	1261.6
513	412	348	2084	510	1245	599	647	490	596	489	100	436	657	109	3590	195	1000	93	345	822	738.35
514	156	131	1104	384	930	655	346	458	614	402	183	388	651	107	3480	2084	1034	81	252	765	710.25
515	152	90	1260	365	1385	663	555	877	609	405	465	1364	651	164	3487	202	1090	72	116	541	725.65
516	223	86	1045	191	1348	667	469	552	621	404	187	1939	664	129	3490	2699	1202	72	125	494	830.35
517	210	123	1031	993	1369	674	712	764	426	405	85	584	668	105	3486	2826	1347	72	311	1204	869.75
518	227	97	512	1004	325	655	271	610	494	279	240	653	586	164	3437	2811	1364	72	288	576	733.25
519	227	201	492	1005	532	898	330	608	501	280	378	596	549	146	4840	2646	1436	88	211	425	819.45
520	227	94	2862	3107	2026	823	609	555	501	965	351	1790	673	280	4838	1613	1303	85	2474	429	1280.25
521	227	126	3209	1661	1525	730	366	497	1843	963	633	766	836	238	4784	1599	1314	85	1488	343	1161.65
522	209	224	3864	1416	1172	1392	745	618	346	496	986	414	841	584	4841	3018	1225	1394	1425	475	1284.25
523	227	392	3294	1675	1718	2877	793	690	914	3185	954	1267	1700	292	4735	3317	2105	150	462	362	1555.45
524	212	260	3561	4485	894	724	477	651	5648	1226	2079	1283	1715	171	4724	5056	1627	121	543	749	1810.3
525	220	455	3733	4512	2694	1496	618	476	5636	5058	990	1619	1642	386	4701	5109	1685	114	517	694	2117.75
526	240	230	3822	4502	3594	703	518	458	5647	1764	647	1800	916	942	4704	5270	1832	279	524	630	1951.1
527	236	196	3710	4506	3384	886	654	522	5578	4566	866	2551	2076	699	4730	5293	1719	1233	477	2307	2309.45
528	463	132	834	4554	4667	1153	861	497	5594	4639	674	2899	657	2385	4743	5255	1755	478	523	2242	2250.25
529	2934	514	3241	4564	5024	1431	657	1021	5604	4597	837	2571	861	1719	4720	4719	2245	351	412	3276	2564.9
530	3142	607	5083	4397	4707	617	469	3208	5609	1085	667	3455	494	324	4685	3774	1770	504	325	3318	2412
531	3237	1843	4236	4679	4722	2286	743	365	5598	871	2314	3834	672	1289	4715	3480	1719	545	482	3322	2547.6
532	3785	389	4567	4694	4623	2189	987	3610	5714	2777	1866	3266	644	1752	4686	3481	1908	112	422	3314	2739.3
533	3734	813	4687	4691	4527	2495	1531	1897	5952	4005	2138	2460	737	873	5375	2823	2363	180	329	3316	2746.3
534	2834	2315	4870	3951	4613	4997	990	1785	5343	4001	1524	2451	1165	1087	5372	2785	2319	152	308	1177	2701.95
535	3511	922	4590	3094	4497	1698	1095	2282	5099	1546	2147	2441	2743	3481	4929	3704	5826	221	331	3173	2866.5
536	2853	1582	4780	4120	1454	1816	1138	1353	4634	2079	1821	3170	1694	4004	5318	5270	4859	927	329	1397	2729.9
537	2865	1041	4162	2335	2214	2718	1086	3246	4420	2820	1955	3260	3328	3347	5380	4108	4806	1763	384	3258	2924.8
538	2887	1239	4409	1788	3559	2745	922	573	5507	6763	1550	3252	2938	3470	5379	3960	4641	2596	515	1805	3024.9
539	2634	1723	6833	191	3703	2564	676	683	5384	6921	2049	3267	4394	4372	5212	4017	4895	5479	449	2060	3375.3
540	2275	2116	6316	2475	2551	3613	1992	278	6046	6974	3221	3218	4673	3008	3853	3851	5424	3529	303	2605	3416.05
541	3242	3369	6232	2235	2579	5081	3174	592	3698	6504	3357	3636	4452	3222	4813	3640	3440	3348	396	5310	3616
542	3689	2220	6175	3680	1796	4900	3330	5782	3677	6053	3398	3358	4600	4117	5092	4028	5912	3562	310	5609	4064.4
543	1868	1123	6177	2797	2209	5040	3779	5724	2111	6695	2705	3070	4381	4452	6512	4257	3492	4597	910	5103	3850.1
544	1917	1149	5439	2655	2349	4741	3480	4470	4394	6923	1784	7135	2568	3424	6573	4272	4476	3853	1878	5331	3940.55
545	2001	2110	5880	2780	2338	5201	3551	3635	5280	7056	2290	7091	2629	4311	6610	4046	3595	2450	931	5381	3958.3
546	1204	1127	5186	2919	1628	5043	3658	2707	4780	6150	1911	7132	2435	4334	6745	4008	5671	2928	1348	5537	3822.55
547	1118	2324	5445	785	2053	5328	3948	2769	4819	5684	2037	6130	1559	2978	6882	3912	3977	3941	1425	6175	3664.45
548	1050	3413	5960	4169	2605	5295	3656	4403	4924	6892	3535	6080	2277	3125	6989	5297	5181	4112	1434	6130	4326.35
549	696	1867	2540	4332	6260	4777	632	4194	5504	6553	3370	6084	2316	2342	7106	4633	6078	4776	1568	4551	4008.95
550	1193	2993	5311	4486	6875	3117	526	4043	5080	8346	5745	6192	5075	1208	6947	4895	6391	3988	2970	5494	4543.75
551	1354	4625	4420	4432	5615	4730	3477	5542	7924	8241	2006	5885	5185	3923	6211	4384	6279	1805	2710	5518	4713.3
552	1185	3182	5937	3787	6488	4535	4999	5424	7651	6908	1514	5874	5771	2898	5577	5744	5654	5804	3019	5548	4874.95
553	1214	4689	2256	742	6545	5574	6457	6627	7753	7855	1211	5854	5730	4424	5611	5069	5791	2162	3457	4935	4697.8
554	965	3963	1944	4316	5291	5598	6296	6456	7784	7389	1829	5305	5695	5539	5742	6002	5384	3489	3431	6285	4935.15
555	1381	4907	3489	4765	5538	4692	5756	6248	6647	7836	1483	6416	6649	6037	6165	5327	5456	3963	4553	6219	5176.35
556	949	4938	2549	2521	4953	5501	6439	4772	7045	6736	1723	4457	4802	5966	5764	5724	6102	5143	2969	6032	4754.25
557	1385	5153	4479	3562	5237	3975	7384	4121	7771	6787	4268	6751	6438	5326	5952	5722	6015	5495	3493	5609	5246.15
558	972	5686	3681	4663	5886	5016	7382	5662	7509	7377	5352	6567	7170	6953	6208	5245	6073	2922	2562	5682	5428.4
559	1166	5850	3693	5668	5595	5871	7301	5407	6920	6489	2865	6873	7086	5048	7207	5794	5783	5979	3572	4668	5441.75
560	1714	4756	3934	5789	6217	5553	6686	6373	6531	6802	2773	5584	7134	7369	6770	6021	5639	6198	5988	4609	5622
561	1479	5878	4468	5471	5825	6433	6948	5420	6699	7211	6990	6143	7978	7010	7356	5595	5194	4786	5114	5450	5872.4
562	1872	6778	7984	6107	5323	6482	6137	7149	6716	8583	7227	6807	7339	6889	7247	5873	5863	5932	5378	4167	6292.65
563	2116	4846	6723	7550	7104	6562	6021	6754	6680	8472	7243	6085	7338	7132	7359	5722	6231	4601	6152	5277	6298.4
564	2260	6619	7843	5111	7290	6432	6093	6343	6692	8325	7850	6786	7269	8052	6843	5665	5411	5537	5354	5160	6346.75
565	2440	6976	7659	6690	7148	6714	7001	5732	6294	9202	6709	6180	7768	7409	7744	5719	5400	4820	5934	5195	6436.7
566	1775	6519	7034	6602	7206	6739	7384	7011	6808	8229	7598	7414	8048	7236	6972	5365	5565	5319	5652	6370	6542.3
567	2835	6904	7429	7815	4983	6860	6884	6667	6414	8235	6800	4800	8205	6901	6366	5132	6608	5877	5412	7308	6421.75
568	2594	5819	7416	7357	6572	7368	6515	7860	6685	9082	6434	6758	6777	7002	7539	4366	5974	6631	5316	6550	6530.75
569	2007	6712	7791	7554	6377	6759	8097	6985	6720	8881	7284	4986	6654	7442	7954	4415	6218	5715	5400	5179	6456.5
570	4044	6660	7130	6279	7676	7422	8112	6999	6873	8903	6831	6099	5593	7644	7882	5734	5705	6266	5316	8098	6763.3
571	4446	6961	7103	7515	8195	7554	7552	6886	7831	8462	6881	7230	7075	7010	7783	6295	6962	6515	6085	5966	7015.35
572	2831	6447	6062	6672	4699	7521	7492	7692	7756	8948	6896	6863	7192	7791	8124	5683	6996	6832	6568	6172	6761.85
573	2342	6471	6692	7377	6507	7651	7475	7054	7293	8823	6450	6472	7721	7641	7531	5436	6929	7056	7122	5706	6787.45
574	3490	7296	6846	7537	7351	7589	8740	6852	7602	8755	8386	8114	8031	7432	7049	5276	6592	5965	6825	6696	7121.2
575	3877	7415	6879	8148	3766	7900	8584	6391	7091	8700	8872	8650	7348	7839	7554	6147	7510	5697	7076	6140	7079.2
576	4339	8700	6921	8032	3875	7080	8469	7210	5686	8633	9059	8689	8044	7746	7621	5620	6979	6335	7407	6218	7133.15
577	4726	7784	5621	7769	6299	6528	8093	8886	7366	8128	8586	8656	7158	7944	6409	5500	6589	7098	8367	5663	7158.5
578	5574	7239	7814	8378	6539	6532	8605	8777	6906	8499	8395	9154	6831	7733	8447	5583	7887	7170	8218	7392	7583.65
579	6101	8510	6495	8178	6311	6425	8550	9374	7540	8891	9369	8337	8904	7599	7946	5823	7602	7310	9064	6292	7731.05
580	5905	8380	6836	8458	6995	6756	9004	9347	7103	9343	9473	8438	8333	7231	7108	5586	8011	7709	8979	6954	7797.45
581	4277	8398	5995	8392	6867	7051	10089	10130	7396	9297	9287	8663	8317	7597	8389	6169	8137	7164	9275	6478	7868.4
582	5207	8191	7993	8760	7089	7026	9875	9907	8198	9232	9636	9341	8541	7454	8517	6491	7990	7851	8899	8876	8253.7
583	6075	8705	8120	8258	6854	7420	8940	9740	7243	9898	8897	8967	7960	8215	8952	6297	8438	7650	9234	8446	8215.45
584	6742	8902	8578	8678	4497	7293	9879	9939	8263	9876	9287	8554	7137	7988	8930	5793	8600	7599	8417	8850	8190.1
585	6273	8954	7803	8702	6152	7177	9606	10039	7327	8761	9156	9516	8650	8093	8723	5732	8746	7421	8430	6877	8106.9
586	5827	9194	8545	8110	6703	7650	8950	9937	8445	9952	9136	9611	8773	8283	9155	6064	8907	7619	8528	8980	8418.45
587	6600	9379	7330	7303	7862	7823	8822	10348	8446	9574	9587	8779	9072	8226	8190	6232	8550	6626	8679	8221	8282.45
588	5599	8943	6080	8672	8946	7155	9031	10108	8456	10338	9621	9788	8446	8078	8702	6335	8294	7815	8323	8078	8340.4
589	6187	9375	6402	8517	7808	7011	9117	9903	9441	8961	9180	9684	8909	8446	8992	6472	9532	8722	8543	8509	8485.55
590	6359	9519	8558	8721	7817	7758	9300	9499	6948	9767	10228	9125	9423	8288	8412	5879	9464	7870	8955	8947	8541.85
591	5620	9462	7784	8498	6587	7562	9179	10341	8132	8901	10121	9578	8854	8544	9114	7021	9199	7575	8779	9176	8501.35
592	6157	9223	7193	7979	7499	8134	10126	10406	8043	9967	10617	8911	9290	8629	8689	6763	9261	8691	8926	8953	8672.85
593	6078	8605	7195	8826	8434	7926	9983	10252	8047	10074	9991	9365	9352	8547	8918	6012	9252	8300	9249	9543	8697.45
594	5914	9423	8166	7524	7417	7245	10019	9848	8830	10507	10178	8782	9263	8733	9074	6376	9710	8299	8901	9568	8688.85
595	6166	9543	7857	8629	9744	7674	9747	10490	8526	10207	10499	8826	9298	8862	8769	7076	9582	8744	9350	9125	8935.7
596	6965	8810	7794	9164	9044	7614	10340	9762	9002	10180	10729	9073	9735	8679	9252	6545	9582	8869	9220	8566	8946.25
597	6615	9287	7235	8465	9957	7821	10053	9986	9201	9933	11155	9065	9365	8209	9458	6540	9658	9200	10103	9148	9022.7
598	7689	9853	7614	8826	8755	8519	10639	10030	9111	10021	10944	9674	8873	8440	8990	6607	9599	8730	9513	9043	9073.5
599	7210	9372	9116	9294	9122	8452	10075	9788	9251	10982	10757	9239	9368	8381	8983	7149	10068	8662	8879	9345	9174.65
600	6909	9828	9093	8272	9580	7904	9991	10028	8951	10867	10800	9676	9193	8830	9117	6852	9864	9392	9919	9256	9216.1
601	6793	10745	7674	7319	10255	8163	9967	10057	9336	11205	11098	9274	9102	8632	8929	7063	10004	8895	9656	9496	9183.15
602	6389	10690	8665	8443	9823	8189	9603	10786	9648	10978	10927	9191	10122	8715	9477	7405	10614	9194	9944	9697	9425
603	7240	10549	8243	7310	10094	8091	10395	10469	9731	11814	11105	8985	10086	8947	9564	7220	9606	8657	10374	9812	9414.6
604	8083	10914	8760	7492	9940	8177	10680	10378	9427	11597	10924	9422	8909	9226	8644	7149	9998	8658	10418	9494	9414.5
605	6649	10775	9142	7368	10682	7987	10925	10677	10056	11535	10633	9042	8179	8781	9337	7236	10501	8850	10337	9734	9421.3
606	7602	10573	8936	8415	10192	8474	10959	10770	10261	11932	11077	8911	8515	8846	9719	7315	10019	8638	10566	10020	9587
607	7743	10996	9369	7865	10669	8110	10248	9500	10215	11983	11192	8766	9642	9245	9366	7696	9871	9420	10863	9246	9600.25
608	7153	10654	9274	8300	10531	8490	10378	10680	10277	11958	11004	8803	9292	9349	9347	8135	10579	9390	10337	10116	9702.35
609	7607	10760	9155	8190	10980	8175	10620	10631	10841	12054	11510	8819	9423	9360	10032	7623	10719	8835	10439	9404	9758.85
610	8462	10435	9216	9118	10619	8432	10771	10688	10192	11887	11477	9984	9571	9249	8901	7798	10380	9680	10917	10109	9894.3
611	8503	10466	9319	9118	10578	8407	10676	10669	10594	12101	11600	9928	9522	9407	9758	8587	10582	9952	10343	9656	9988.3
612	7617	10901	9075	9511	10574	8075	10811	11165	10709	11650	11311	8517	9375	9342	9879	8665	11148	9226	10503	10715	9938.45
613	7664	11088	10109	9343	10402	8362	11409	11236	10720	12267	11554	9345	9291	9591	9845	8700	11044	9427	10884	10513	10139.7
614	8637	10982	9822	9831	10348	8431	11290	11260	10973	12160	11797	9931	8541	9492	10148	8811	10970	9250	10865	10453	10199.6
615	8470	11341	9404	10011	9891	8632	11386	11373	11329	12401	11736	9573	9307	9791	9479	8677	10808	9403	10672	10071	10187.8
616	8785	11358	9846	11353	9864	8707	11604	11198	11268	12523	11553	8440	9215	10155	9490	9045	11000	9386	10360	10686	10291.8
617	9468	11017	9745	10725	9231	8386	11317	11084	11216	12505	11537	10071	9686	9926	10051	9243	11574	9055	10489	10335	10333
618	9149	11389	10182	12236	10097	9559	11562	11347	11242	12275	12257	9634	10064	9980	9899	9461	11671	9531	10988	10302	10641.2
619	9248	11280	9418	11616	10291	9823	11894	11175	11068	12092	11847	10561	10607	10184	9605	9758	11176	9988	10540	10315	10624.3
620	9348	11295	9475	11450	11165	9734	11784	11401	11353	12470	12542	8790	10239	10218	9769	9457	11445	10254	11399	10660	10712.4
621	9755	11490	8919	11923	10593	9827	11858	11903	10590	12343	12155	9374	10607	10773	9781	9495	11854	9367	11811	10831	10762.5
622	10563	11439	8988	12229	10808	10064	11485	11479	11069	12390	12405	9381	11069	10337	8893	9747	11898	10573	12013	10865	10884.8
623	10239	11762	8987	12609	11235	9783	11935	11758	10187	12717	12151	10033	10314	10569	9441	9545	11313	9761	11839	10938	10855.8
624	10074	11352	8700	12036	11146	10570	11051	11479	10120	12460	12627	9759	10941	10578	8317	9372	11276	10603	11699	10591	10737.5
625	10389	11314	8171	12602	11406	10992	11184	11937	8310	12509	12788	10103	10293	10078	9292	9887	11842	9323	12110	10500	10751.5
626	10462	11612	8860	11183	11226	10637	11379	11226	8569	13084	12827	9621	10807	10736	9235	9766	10844	10042	11993	11232	10767
627	10941	11427	8654	11881	11441	10267	10679	12056	8175	12942	12983	10547	10213	10458	9899	9973	11150	10721	12177	10458	10852.1
628	11107	11368	8581	12559	11445	10611	10289	11836	8243	13091	12880	10770	10657	10554	9860	9736	10704	10001	12129	10803	10861.2
629	10644	11630	9106	12202	11562	10239	10531	12033	8785	12706	12815	10454	10613	10505	10059	10070	10816	9073	12439	10206	10824.4
630	11171	11468	9250	12218	10678	10656	9567	12014	9123	13152	12943	10881	10839	11215	9811	9763	10634	10353	12629	9881	10912.3
631	10807	11903	9489	12105	11318	10564	9055	12282	8944	12521	13038	10587	10520	11015	9704	10457	10599	9514	12686	10215	10866.1
632	11043	11854	8785	11667	11189	9935	9274	11865	8679	13148	13049	10527	11128	10792	10171	10130	10776	9955	12843	10210	10851
633	10904	11968	8546	12296	11031	9308	10620	12266	9805	12929	13114	9593	10890	10918	10062	10276	10575	10868	13057	9807	10941.6
634	11310	11722	9385	12969	10989	9293	10613	12175	9789	13125	13083	10033	11920	10868	9693	10116	12102	10631	12744	9688	11112.4
635	11238	12039	9648	11903	11332	9948	10982	12389	9609	12889	13138	11157	11400	10927	9604	9532	10948	10012	13082	9843	11081
636	11566	11774	9304	11550	11421	10748	12224	12363	9832	11979	13141	10632	11197	10771	9792	9965	11627	10527	12955	9492	11143
637	11321	12083	8829	13222	11192	10255	9987	12133	8911	12156	13332	10922	11127	11253	9580	10179	11524	10194	12980	9781	11048
638	11517	12087	9420	12428	11234	9195	9219	12315	10635	12839	13215	9780	10766	10396	9328	9660	11242	12064	13061	8775	10958.8
639	11646	12212	8894	12714	11039	11395	8948	12432	10020	12454	13190	9932	11120	11120	9940	9433	10890	11934	13287	8742	11067.1
640	11686	11577	9022	13214	11496	9360	9415	12539	10083	12410	13319	10609	11329	10644	9889	8975	11806	11920	13255	10205	11137.6
641	13082	10830	9328	13194	11478	8520	11990	12414	4451	12557	12922	11518	9430	10424	9124	7351	10741	71	13298	9498	11582.4
642	12594	10705	8417	12385	11332	8976	10996	12743	5853	12305	12988	11430	9924	11269	9651	8230	9356	520	13274	9058	11086.6
643	12304	11185	8882	11858	11532	8633	11131	12680	5517	11859	13004	11980	9072	10117	10671	8350	9897	2327	13217	10520	11152.2
644	12206	10819	9873	12577	11665	9631	11593	12450	4216	12006	13012	10453	9006	10104	10406	8381	10422	985	13305	9984	11428
645	12514	10796	9913	11470	11154	9836	10317	12677	1367	12069	12966	11774	8387	10480	10095	8058	10045	1397	13156	9671	11169.4
646	12054	10835	9756	12436	11397	9376	11148	12896	2555	12310	12861	11519	8136	11102	10438	8654	10129	1598	12968	9895	11295.6
647	12402	10903	10087	11768	10783	9572	10197	12535	5217	12343	12426	11929	9000	11688	10453	8841	9676	1296	13136	10500	11188.6
648	12275	10531	10619	11217	11069	9038	8407	12745	1587	12226	12096	11063	7805	10895	10436	9053	10370	518	13154	9409	11142.2
649	12446	10782	10484	12164	11322	8976	10071	12739	5167	12123	12495	11669	7931	11772	10906	8937	10923	688	13183	10558	11439.6
650	12221	10833	9412	11962	11284	8826	10523	12537	1317	11806	12436	12076	8194	11861	10139	8732	11162	209	13305	9887	11142.4
651	11726	11065	9987	12353	11051	9198	11622	12636	3209	11921	12645	11828	8527	11418	10791	8711	10862	85	13168	9969	11236.4
652	12042	11121	9747	11174	11029	9212	10635	12634	983	11449	12224	11814	8621	11252	10673	8771	10583	79	13016	9934	11022.6
653	12465	10863	9834	11860	11435	9135	10319	12738	310	11609	12725	11744	8387	11356	10017	8843	11199	81	13164	10234	11291.4
654	12326	11246	10322	10710	11822	9171	11183	13041	349	10787	12572	11894	7382	10693	10818	7258	11162	81	12976	10068	11285.2
655	11932	10991	10655	10527	11079	8848	12052	12264	602	11012	12527	11883	8485	11136	11020	8417	11448	82	12771	10462	11036.8
656	12703	10945	11495	11102	10918	8446	10533	12525	647	11238	12359	11723	8380	11198	10795	7568	11223	82	12985	10839	11432.6
657	12012	11627	11415	10868	11204	8741	10767	12248	500	11575	12536	11740	8398	10760	10124	7213	11369	82	12862	10732	11425.2
658	11842	11058	11564	11029	11342	8126	11201	12559	555	11196	11875	12141	8011	10411	9328	8501	11428	85	12827	10826	11367
659	12330	11368	10604	11476	11014	8003	11143	12452	1121	10602	11562	12237	7907	10347	9208	8507	11098	178	13078	10564	11358.4
660	11883	11044	10915	9858	11153	8658	10506	12415	774	10010	12168	11993	8296	9163	10020	8249	10934	42	12842	10339	10970.6
661	11658	11091	10643	6126	11243	8462	9787	12264	1177	9761	12213	11800	7716	7072	9761	7991	11482	52	12633	10945	10152.2
662	11866	10992	10602	3801	11008	8811	10183	12498	1576	10692	11687	12052	7975	5191	10489	7498	11600	49	12299	10434	9653.8
663	11531	11120	10668	997	11155	8448	10377	12710	1539	9818	11485	11544	8026	5430	9721	5800	10812	35	12466	9835	9094.2
664	11397	11045	8902	2223	11265	7655	10421	12435	1335	10848	11463	11704	7116	6630	9772	589	10013	34	11375	10338	8966.4
665	10567	10955	3476	1954	11265	8242	9485	12129	1487	10814	11603	11579	7308	6109	9629	1573	10656	35	11421	9377	7643.4
666	9007	11363	6742	1796	11136	7440	10776	12367	1418	10097	11256	11386	7469	5024	7576	1899	10737	35	11414	9788	8008.8
667	7618	10930	5740	2026	11017	7422	10822	11878	1428	9556	11292	11325	6511	6346	7529	1560	10591	35	9804	9490	7466.2
668	7200	11044	5129	712	10831	7411	10072	11756	1348	8683	11559	12102	6395	5434	3799	4222	11034	35	6587	8706	6983.2
669	4410	10591	5187	839	11062	6589	10663	12031	1523	9248	10653	11206	5938	3214	3053	4476	10221	35	7661	8360	6417.8
670	3631	10540	6812	768	11081	736	11579	11710	1391	9781	10378	10358	6765	3012	2542	1680	9965	35	7087	8492	6566.4
671	4515	10296	4189	917	10343	647	10697	11805	1419	8849	10315	9913	6280	2826	2004	1130	9803	35	5331	7729	6052
672	2293	10185	2300	1463	10750	727	10827	11761	1433	7820	10011	4815	5402	3432	1392	2702	9931	35	6235	2543	5398.2
673	2710	10621	5774	1729	11044	468	11099	11787	1823	6692	9942	5691	4489	5028	1777	2493	10022	35	6802	4006	6375.6
674	3734	10422	3155	1971	10732	2212	9947	11390	1140	5706	9231	4634	3501	5694	1457	2022	9787	35	7599	3563	6002.8
675	3885	10595	2977	1265	10818	1491	9282	11405	1248	5782	8592	5639	1445	4393	1458	2615	8720	35	2470	3202	5908
676	3239	10120	2726	1865	10741	1022	10211	11445	1620	2285	8538	4446	3034	4552	1338	2176	7782	35	6175	2407	5738.2
677	6420	9588	2776	1681	10040	2155	9795	11309	1343	4070	6011	4557	3248	3816	1314	1959	7839	35	7061	2990	6101
678	6150	7865	2837	907	9140	626	9945	11280	1480	3639	2737	4784	1832	4710	719	727	8325	35	5132	2417	5379.8
679	4992	7217	2768	591	8278	776	8810	11185	1011	3900	4000	4319	941	4930	1141	1219	6336	35	4503	2576	4769.2
680	1342	8833	2409	622	8750	878	7555	11372	1480	2407	3927	3505	1805	5017	2568	1155	2250	35	1308	2354	4391.2
681	6847	4891	2396	1066	8304	1163	5057	11234	3166	1881	5274	2516	676	4074	2035	1726	2696	35	1304	2409	4700.8
682	3461	7381	2467	1035	8061	1051	1369	10410	774	641	6023	1539	1102	5479	1441	1077	1676	37	3755	2268	4481
683	1081	7540	2883	993	7438	837	2016	11027	694	1333	4989	2337	501	4726	927	965	3078	35	6552	1132	3987
684	4091	8730	3907	551	7118	744	2335	9087	741	1282	2949	1309	1394	3506	302	990	1932	37	1086	1119	4879.4
685	2279	8491	2401	328	7069	931	2456	8402	423	1188	5561	1246	1504	5241	219	2313	1465	35	814	1743	4113.6
686	2480	8504	3657	336	6630	800	1795	7860	474	680	3499	974	2345	4593	1174	337	1020	35	4604	2078	4321.4
687	2773	8224	2992	1336	7145	898	1611	6791	490	729	1045	1116	1360	4124	551	3612	1311	37	1479	1826	4494
688	3402	8221	2748	1597	7256	930	1687	6495	625	690	4027	1140	2087	4062	500	1309	1141	35	2539	2319	4644.8
689	2247	7486	2576	1861	6169	893	2280	8165	645	690	716	920	3858	657	366	1316	444	35	776	1857	4067.8
690	764	7614	2125	1617	7226	830	2268	7976	567	682	1259	756	3483	512	271	1383	896	35	2096	1545	3869.2
691	1909	7622	2988	1301	7056	2681	1517	6468	1189	663	1507	771	444	522	389	1096	1261	35	888	1632	4175.2
692	1534	6899	2150	1219	6394	3271	1984	5041	597	625	1540	1046	1186	676	673	1100	636	35	3663	1816	3639.2
693	3758	6192	5608	924	7042	1363	1641	5715	532	565	1562	1392	739	184	295	768	530	34	3175	2222	4704.8
694	5037	6176	5834	851	3364	789	1788	5439	623	829	1537	1009	487	133	289	660	529	35	5058	1865	4252.4
695	1701	4523	5539	843	4181	3798	2345	6105	1069	934	906	1079	673	114	126	841	813	35	2566	1564	3357.4
696	2790	4368	3450	671	3208	3649	2337	5868	583	916	1671	1309	1255	122	230	826	662	34	1258	2180	2897.4
697	2677	2947	4489	832	1634	3316	2505	4178	826	1394	1468	1436	673	361	252	2181	1421	35	2304	1909	2515.8
698	4287	3307	4343	1822	4562	2552	1509	4761	539	940	1282	1417	724	297	612	865	718	35	3986	1686	3664.2
699	2365	4143	5091	854	3869	3102	1730	7073	1382	1053	533	1130	1379	427	264	1572	879	35	1951	1944	3264.4
700	3176	3118	4006	630	2199	3117	1959	3599	894	951	826	2666	1094	276	248	2219	959	35	2647	1928	2625.8
701	1550	4667	4263	615	1984	2950	1987	5092	1059	1240	815	1384	522	192	325	1737	1096	35	1823	1690	2615.8
702	1219	5017	4443	745	1530	2822	1947	6748	1022	702	378	1572	934	183	434	2200	992	35	2088	2260	2590.8
703	1913	3385	4302	719	4315	2045	2943	5363	1715	851	1108	1123	1828	261	200	953	1681	35	1874	1733	2926.8
704	1671	5065	4509	1141	2503	3220	1380	4342	1188	737	2201	1151	3022	238	164	787	1406	35	2061	2199	2977.8
705	3540	6132	3924	822	1493	522	1569	5553	1155	836	1996	900	524	241	302	415	838	35	523	2626	3182.2
706	2707	6542	6011	760	1572	716	1506	6384	904	677	1347	975	976	229	210	480	533	35	1600	1983	3518.4
707	837	4719	4720	824	1634	488	1582	4524	455	669	2470	757	366	264	219	198	2187	35	2901	2788	2546.8
708	364	3638	5225	1219	917	888	2128	1054	1189	728	2053	1398	436	479	473	2399	847	35	1299	2249	2272.6
709	881	3542	5747	807	1008	283	1067	3996	1173	894	1837	1133	979	322	287	390	659	35	1935	2757	2397
710	1828	3436	2183	582	2941	880	1944	2698	1185	764	1553	1189	672	175	268	291	1125	35	2465	2125	2194
711	1597	3698	3909	676	733	283	1008	4193	458	844	2005	1018	971	268	219	1140	1336	35	1515	2481	2122.6
712	1342	3779	2618	598	804	160	1285	5196	414	874	2322	1240	1850	309	238	321	1167	37	774	2574	1828.2
713	4974	2823	2969	606	832	461	981	1937	453	812	2012	1815	804	436	355	2534	1414	35	3465	2172	2440.8
714	1248	3801	1283	807	782	278	805	2486	890	913	1540	1770	756	384	233	332	937	35	1182	1867	1584.2
715	1915	2906	2084	602	1209	130	891	1846	493	820	2412	1635	800	285	312	1016	314	37	1672	1648	1743.2
716	2361	3244	4753	766	1071	101	815	975	788	648	1798	1229	919	212	322	175	396	35	2129	955	2439
717	3967	2518	1848	769	862	99	466	2276	833	883	1115	1490	606	485	629	221	485	37	1263	1133	1992.8
718	1806	3159	3913	925	1065	95	832	360	906	860	991	1564	1186	363	287	371	519	35	1158	886	2173.6
719	728	2614	2343	561	808	96	865	231	570	886	743	1029	287	626	415	908	379	35	2324	1609	1410.8
720	735	1508	1539	543	1080	103	721	271	458	943	1381	915	1211	975	410	497	146	35	570	862	1081
721	4010	2415	1174	506	1088	122	548	1211	844	839	890	1932	763	606	379	809	205	35	1147	768	1838.6
722	4570	3483	1309	769	780	117	694	1121	968	557	2306	1524	698	582	394	448	281	35	1256	1136	2182.2
723	557	3362	1504	943	657	138	867	666	734	866	1328	766	1029	711	409	379	105	35	974	785	1404.6
724	2718	2803	1564	785	977	99	437	322	857	1008	633	989	614	692	318	488	224	35	597	750	1769.4
725	865	2499	1310	718	1079	141	1163	847	637	846	1259	1060	688	954	495	893	506	35	217	846	1294.2
726	663	3454	1562	587	1886	120	1062	675	744	930	1347	960	563	789	275	199	535	35	172	985	1630.4
727	1606	3816	1513	908	4421	122	1454	803	546	917	968	1460	3293	963	587	569	577	35	654	688	2452.8
728	687	4427	890	721	1346	130	754	399	722	1075	829	1025	338	212	537	247	532	35	596	618	1614.2
729	893	5150	1259	828	1084	113	1395	1372	713	989	537	1324	177	344	314	386	226	35	610	940	1842.8
730	971	5767	1304	704	1134	115	1026	913	716	867	833	771	139	504	566	448	297	35	531	1362	1976
731	1443	5209	923	617	1623	119	613	2444	497	972	1236	717	309	417	465	363	410	35	1765	773	1963
732	1631	5345	1525	663	1191	124	1004	1559	693	1014	893	1240	334	1520	299	1774	382	35	527	919	2071
733	972	4028	1602	617	645	115	1542	1795	485	1011	351	1771	325	1855	432	393	261	35	616	823	1572.8
734	777	5418	809	929	580	149	1081	874	648	1014	1072	1310	234	857	329	319	518	35	378	1269	1702.6
735	856	5498	829	774	1145	169	928	610	832	687	1183	1517	272	216	268	766	239	35	426	925	1820.4
736	1076	5758	1006	793	415	169	555	3993	898	509	2111	1471	311	2097	329	366	235	37	999	1512	1809.6
737	1413	4601	1054	805	719	169	637	1564	912	640	1524	1020	344	1269	488	702	297	34	1272	1200	1718.4
738	1358	3687	1513	799	1535	99	497	1092	899	775	361	1493	389	144	518	597	183	35	1651	1239	1778.4
739	960	1023	1248	873	637	149	3376	442	521	962	1139	1112	376	169	450	506	222	35	1146	584	948.2
740	552	3510	511	863	959	128	2365	2632	726	972	958	1033	254	140	550	647	208	35	1026	1268	1279
741	378	3192	1217	687	556	91	820	493	869	881	890	1229	254	133	724	532	217	37	1167	1208	1206
742	292	2102	1229	649	1148	95	747	340	767	1058	960	1366	256	87	297	509	223	37	2234	2062	1084
743	244	4028	668	626	1552	120	642	231	853	1068	459	853	256	212	337	356	591	35	241	776	1423.6
744	277	5181	511	940	1390	71	654	393	770	1083	1172	1269	213	125	566	336	267	35	494	1076	1659.8
745	437	3045	1229	812	688	122	691	253	869	1150	958	1328	257	252	364	505	847	35	414	1407	1242.2
746	404	1328	1548	699	921	214	500	380	840	1054	1092	1070	243	366	393	491	692	35	321	1369	980
747	388	4851	1291	537	1214	467	406	236	856	932	410	967	258	487	302	324	248	38	246	1537	1656.2
748	1002	5445	498	855	1401	130	379	227	873	1228	523	779	413	349	509	363	132	38	501	2059	1840.2
749	430	3608	1130	726	1530	177	466	279	939	965	1039	698	544	339	335	550	433	38	372	2575	1484.8
750	321	3808	863	700	1096	238	879	279	806	965	575	1193	490	241	301	283	1148	37	620	487	1357.6
751	257	3056	980	498	1950	409	297	161	650	916	804	868	359	180	522	208	1045	38	289	749	1348.2
752	527	5349	1022	665	1598	174	311	274	697	1205	567	651	563	175	355	189	301	37	906	609	1832.2
753	450	3247	1039	712	1221	169	377	315	821	951	604	750	395	140	528	227	1230	37	1159	514	1333.8
754	178	3372	683	429	1111	73	525	1422	790	1060	671	1116	1777	377	435	225	279	35	1343	571	1154.6
755	277	5004	1619	634	797	89	309	661	915	974	902	629	665	149	516	140	706	35	2531	729	1666.2
756	183	5360	461	516	1439	87	235	141	739	1047	889	1292	428	265	429	268	186	37	493	866	1591.8
757	334	4987	949	634	713	120	238	526	521	1060	917	735	830	966	616	137	190	37	856	739	1523.4
758	611	3949	1054	470	1733	241	281	363	736	980	507	919	385	504	466	149	186	37	690	943	1563.4
759	618	4630	558	572	2815	153	292	1315	554	927	508	718	511	141	459	105	245	37	446	1385	1838.6
760	238	1974	1066	509	1222	121	234	191	652	1127	504	1075	451	152	328	160	298	35	1361	886	1001.8
761	478	2753	780	318	1774	65	353	527	764	1163	551	1263	715	129	183	255	208	37	377	839	1220.6
762	555	1907	520	331	1310	99	366	276	783	1249	1243	1001	399	204	264	407	168	37	447	621	924.6
763	516	3263	1405	375	1058	99	724	391	559	1187	838	1005	314	177	656	135	375	37	811	367	1323.4
764	747	578	391	450	760	99	359	166	782	1218	556	950	349	169	424	133	440	35	1010	560	585.2
765	468	1919	265	609	1461	177	654	278	1871	962	472	828	400	156	310	170	266	35	1366	481	944.4
766	359	2488	269	460	1118	103	588	519	3868	1015	508	835	407	179	287	326	828	35	1587	730	938.8
767	544	2665	473	474	3265	103	548	483	3991	959	669	1248	404	163	294	313	303	35	1980	456	1484.2
768	445	1152	764	451	844	103	904	279	1059	1046	882	1228	381	157	223	229	506	35	1444	649	731.2
769	152	736	180	353	461	476	454	425	169	508	1793	519	380	826	438	84	134	121	129	539	443.85
770	175	901	80	448	473	421	452	580	168	1199	1792	555	403	866	440	85	132	121	325	609	511.25
771	150	1019	82	557	446	423	476	557	161	896	1790	906	1284	865	2163	85	132	119	466	1082	682.95
772	185	985	233	332	440	1374	476	557	168	798	1862	904	1284	862	710	85	132	121	435	1149	654.6
773	234	1236	334	963	492	1639	484	702	165	770	1874	904	1284	854	728	86	132	119	767	1149	745.8
774	223	1451	658	342	486	1241	357	631	161	977	1211	894	1293	787	721	88	132	134	602	1121	675.5
775	326	1439	671	411	511	1509	362	631	161	1344	356	900	1288	747	935	85	134	130	405	995	667
776	274	1546	352	1219	484	1606	370	632	159	1088	1410	906	1304	749	1412	85	134	130	411	935	760.3
777	231	1686	872	818	2266	1659	326	2548	153	908	1923	897	1288	385	1973	82	132	132	894	1032	1010.25
778	174	1576	834	1134	2099	1649	375	2753	153	913	2148	906	1291	576	862	84	132	125	1643	1176	1030.15
779	176	1214	501	1677	2586	1440	705	2752	153	5506	2138	905	1287	303	2575	81	132	130	1774	1261	1364.8
780	144	1075	445	1516	1777	1641	735	2083	157	5527	2143	908	1612	385	5631	84	132	127	1809	814	1437.25
781	142	1093	498	2314	2358	1683	736	2089	157	5280	2598	908	1322	638	5637	85	134	130	1081	2570	1572.65
782	194	1073	384	2218	2404	1152	772	1324	172	5284	2594	906	1313	902	5635	81	132	130	1599	2385	1532.7
783	171	824	554	2169	2223	291	1003	210	182	1371	3652	2849	1617	1212	5242	82	132	130	1747	2053	1385.7
784	228	1037	422	1210	2405	629	677	282	182	1222	3597	1015	1062	1214	5231	86	132	130	2024	2097	1244.1
785	97	913	810	3572	1905	1104	967	535	168	1525	2445	1590	1617	1188	5256	81	132	137	2420	2335	1439.85
786	738	2790	927	3501	2221	3789	753	1384	169	2138	1385	2267	1324	602	5235	84	134	136	3585	2416	1778.9
787	185	3089	872	3478	810	3526	1235	1187	174	2115	1398	611	1335	628	6299	85	132	136	4076	1708	1653.95
788	114	1127	1264	5028	2689	4515	1779	1314	160	2068	2225	3540	2951	908	5071	92	132	137	4007	4113	2161.7
789	393	669	2171	5118	1217	4499	1788	728	165	2212	3801	3112	3108	1749	5021	84	132	143	4068	4417	2229.75
790	223	1376	2188	5072	1557	4426	1036	694	161	943	3328	3852	2936	1231	4966	90	134	137	4066	3951	2118.35
791	280	1104	2025	2850	2340	4414	1287	710	174	1815	1723	3678	2615	1415	4986	88	132	147	4023	5066	2043.6
792	508	1204	2888	4052	3140	4368	2383	1524	168	1804	1131	3468	2408	1691	5776	122	132	2432	1351	4583	2256.65
793	367	1523	1184	4045	2225	4608	2467	2865	164	1445	2214	3598	2435	4602	5776	122	134	1213	1608	4567	2358.1
794	269	1597	1931	180	2704	3871	2146	3341	163	4167	3744	4184	2119	1832	5759	2072	134	1575	1387	5944	2455.95
795	214	2610	1421	210	2850	3508	3396	3318	252	3593	2848	3639	7389	4114	5829	3389	134	1249	3043	6094	2955
796	206	3421	3969	842	511	3492	2154	3339	242	2301	2888	3643	7392	2540	5582	2259	2883	4325	3040	6110	3056.95
797	138	937	1032	3151	1247	3830	2345	3296	198	4585	2490	3664	7419	3994	5764	2352	4166	1295	2110	6012	3001.25
798	1109	1493	2210	4072	1908	4284	2061	3817	275	4288	2799	3314	7382	2261	6298	2031	3794	231	1842	2020	2874.45
799	1282	1675	1833	4087	2176	4170	3201	2134	222	4699	4208	3333	7390	1948	5384	4525	3499	3946	1956	4919	3329.35
800	1839	1967	1900	4125	1823	4138	1623	3766	299	4662	4159	3518	7367	3048	5462	4451	2470	4021	2149	5570	3417.85
801	1697	1239	2229	4004	799	3548	5304	4673	202	4747	4147	3381	7298	4799	5962	3421	4385	5664	1811	6310	3781
802	234	1211	1935	4068	1947	3437	4761	4680	538	4701	4049	3602	7410	4563	5856	3325	3167	4239	2073	4010	3490.3
803	916	1465	2068	4132	1432	3573	1974	4671	3519	5975	5533	2891	7373	4424	6172	3650	2983	4302	2500	6741	3814.7
804	858	1468	4359	4153	2087	4004	5150	4674	3798	4007	5256	2064	7364	4808	6715	4258	3874	2370	2583	5148	3949.9
805	1594	1594	2498	4071	1262	4010	4250	4357	3859	8865	5599	4416	7378	3087	5988	3858	3951	2200	2645	5107	4029.45
806	1441	1326	5686	7265	1382	4038	6351	3858	3906	8439	5888	6317	7425	4072	6291	4012	5017	6391	2788	6541	4921.7
807	339	1423	5021	4776	1079	4016	2449	6868	3609	8862	6846	2798	7421	4985	7604	3848	4570	4120	2448	5695	4438.85
808	945	1605	4582	6221	1415	4240	6548	6091	3673	7901	6288	6018	7470	6231	6103	5662	3008	6364	2342	5768	4923.75
809	2429	1966	3685	7226	1325	4002	5067	5443	4304	7904	5183	5677	7462	5709	5802	5681	5348	5956	2750	5773	4934.6
810	2067	1889	3182	4978	996	4813	4953	5344	3367	8202	4092	5430	7331	5523	6756	5737	5208	6361	2365	4210	4640.2
811	4562	1110	2420	5779	1014	5292	6217	4867	2420	8243	5335	4401	7527	4904	5710	5572	5117	6269	3109	3671	4676.95
812	1606	3720	5489	6048	1431	5090	6048	5613	5697	7775	4606	4470	7411	6442	6931	5659	4910	5096	2578	4338	5047.9
813	1122	3455	4960	5549	1270	5668	5038	5662	5068	8304	5200	4546	7312	6136	6879	4665	6291	4500	2470	5746	4992.05
814	1911	5920	3249	6207	1794	5632	6268	5895	6606	7739	5987	6417	7142	6280	6760	5732	6979	5965	2939	4018	5472
815	1238	6631	3425	6520	2030	4923	6627	5604	6664	8025	6475	5930	6080	5905	5971	4363	7455	3952	4143	4324	5314.25
816	2626	5698	3688	3362	1937	5210	6545	5607	6895	6954	6083	6248	5303	6618	5706	5358	6725	6011	3675	4031	5214
817	2546	5768	6673	6098	999	5922	5454	7282	6446	7843	6384	6944	4346	7165	5096	5815	6895	5414	4131	5195	5620.8
818	2968	4936	5836	6545	2186	6033	7301	7266	6220	7655	6634	6769	6537	5761	5893	5520	6829	5012	4048	4270	5710.95
819	600	7230	6738	6147	1562	6238	6257	6626	7109	7747	6158	3015	6344	5401	7225	5426	6456	5544	4041	5039	5545.15
820	1944	7223	6142	5377	4684	5971	7238	5546	6929	8080	6271	7956	6616	5098	7550	5271	6237	6930	5275	5269	6080.35
821	2482	7346	4013	4137	2636	6107	6999	6372	6645	7557	6592	7696	6456	5597	6280	5043	6250	6994	4927	6591	5836
822	1527	6312	6696	6209	5452	5996	6104	6441	6786	7651	5915	7095	6486	5543	6920	5450	6491	5100	5365	6074	5980.65
823	1692	6679	6070	6833	4677	5798	6959	7491	6502	9118	6396	6259	6322	5702	8133	5286	5650	7192	5575	5951	6214.25
824	919	7743	6800	7589	5184	5942	7642	6779	5581	7991	6958	6305	6360	5535	7949	3458	6357	7180	6703	6624	6279.95
825	1077	7599	6806	8423	5333	4660	6802	6457	6165	8191	6770	6188	7064	6380	7344	4742	7617	7381	5017	6874	6344.5
826	1045	6953	6337	7134	6751	4473	5975	6940	5693	9496	6294	8126	7003	6276	7911	4776	7834	7156	4904	6829	6395.3
827	1332	6572	6735	7455	6252	4361	7514	7645	6902	9440	6846	8300	6048	6826	8256	6120	8214	7844	6546	7709	6845.85
828	1842	6815	6225	6715	7480	4575	7370	6821	6790	9433	6854	8261	6171	6556	7373	5552	8053	6875	6360	7680	6690.05
829	1169	6441	6090	7961	3967	4340	7054	6223	7432	9837	6691	9249	6211	7341	7823	5144	8653	8091	6411	7776	6695.2
830	1047	8451	5849	9157	3501	5648	7337	7519	7025	9250	6331	9558	6227	7513	8412	5917	8182	8483	6409	7083	6944.95
831	1588	8064	6159	9605	6275	5166	6642	7250	6983	9559	7116	9371	6353	7570	8660	5511	8129	8110	6173	7505	7089.45
832	1451	7356	5969	9802	5679	5347	6668	7244	6504	9730	7637	9543	6548	7721	7325	5424	8390	8286	6711	6299	6981.7
833	1181	8000	6064	8347	5489	5288	8435	7291	7106	9057	7513	9444	6564	7364	9240	5839	8521	8647	7380	4450	7061
834	1100	8583	6298	8071	5143	5958	7581	8439	6685	9210	7633	9257	6754	8329	9387	5909	8525	7724	6994	7810	7269.5
835	1509	8390	5635	8190	6213	5173	7422	8344	6858	9559	7243	8563	6573	7791	10036	5384	7813	7647	7238	8602	7209.15
836	1830	8790	5992	7993	6147	6052	8200	8365	6794	9513	7253	9364	6176	7407	9335	4426	7580	7939	7748	8284	7259.4
837	1508	8902	5787	8093	7375	6040	7423	8745	6955	9720	7873	9102	7101	7303	9396	6186	7642	7871	6871	7984	7393.85
838	4187	8716	6658	8238	7713	6148	5926	8308	6626	9571	8322	9116	7390	7725	9003	5937	7983	7797	7355	8265	7549.2
839	5129	8959	6793	8566	7062	6026	6679	8224	7574	9338	7531	8690	7906	8291	9476	5634	7858	7793	7106	9012	7682.35
840	4926	8866	7417	8746	7591	5620	6744	7936	7830	9490	7902	8734	6976	9024	9555	5696	8837	7877	7857	8652	7813.8
841	4208	8738	7423	8843	7512	5964	7104	9172	6936	8568	6901	9338	7273	8701	9566	5922	8781	7399	8071	9225	7782.25
842	4024	8848	7543	8475	4871	5814	7209	9219	6662	9835	6767	8955	6568	8985	9265	6153	7329	7739	7798	9101	7558
843	4455	9275	7417	8641	8221	5620	7939	9353	5877	9755	7684	9713	6758	8539	8880	5863	8488	8526	7942	9040	7899.3
844	953	8976	7266	8477	7262	6047	7747	9154	6444	10535	7618	9064	6951	8320	9602	6060	8674	8289	7633	9368	7722
845	2657	9580	8532	8982	7655	5563	6859	9598	5844	10250	8330	9429	6973	9211	9685	6161	7953	9068	7218	9520	7953.4
846	1562	9462	8377	8605	7802	5581	6870	9299	4657	10647	8579	9144	7218	9295	10043	5366	8062	8565	7980	9184	7814.9
847	1879	9117	8464	8682	6511	5781	5299	9375	6588	10448	7963	9608	8403	9357	10002	5758	7900	8800	7891	9063	7844.45
848	1631	9107	9251	8939	6879	6188	5467	9696	7181	10133	7562	9979	8110	9228	9975	5527	8921	9035	7896	9250	7997.75
849	2319	8768	8063	9203	4550	6451	2702	9484	7109	9601	8024	9597	8716	9463	9355	5822	9149	9306	6972	9408	7703.1
850	2034	8243	8634	10036	4853	6316	5399	9510	7523	10112	8577	9947	9229	8974	10192	6320	8892	9455	8104	9501	8092.55
851	4947	8440	7589	8661	5082	5522	3724	9584	7161	10185	9003	9464	8554	8903	10264	6364	8977	9232	8427	9788	7993.55
852	6162	7880	6436	9333	4836	6258	6729	10100	6949	10175	8586	9523	8643	9629	10150	6423	9131	9943	9056	9478	8271
853	7517	8756	8686	11046	7217	6451	3597	8927	6921	9857	8025	9971	9058	9354	10289	6071	9213	9241	7607	9645	8372.45
854	7634	8193	9691	10556	8298	6853	6611	9295	7597	9842	8260	10271	8807	9190	10343	6629	9320	9853	9563	9223	8801.45
855	7607	8992	9986	10749	8465	6575	4011	9496	7798	10395	8292	10833	9415	9750	10108	6897	8295	9895	8940	10037	8826.8
856	8419	9033	10078	10307	8659	7407	5601	10118	7758	9994	8219	9954	9266	9754	10098	6609	9350	9130	9317	9955	8951.3
857	9061	8696	10219	10454	9606	6974	5448	9624	7895	11111	8467	10378	9484	9891	10319	6815	8482	10236	8759	9784	9085.15
858	8637	8499	10291	10469	8710	6490	5300	10137	7091	9448	8489	10544	9834	10114	9894	6932	7346	9747	9422	9738	8856.6
859	8933	9131	10242	10343	9042	6387	5389	9557	6979	10350	8327	10444	9799	9889	9789	6826	9080	9892	9819	10161	9018.95
860	8918	8936	10543	11007	8583	7398	6865	9641	7247	11086	8881	10948	9764	9989	9887	7591	8534	10626	9247	9485	9258.8
861	10527	9212	10752	10446	8912	6808	6106	10256	7705	10028	8569	10834	9744	9928	9678	6634	8210	10484	10106	9164	9205.15
862	9743	9555	10892	10513	9135	7884	7830	10173	7953	11059	8831	10852	9535	9866	9961	6350	8219	10854	9791	9183	9408.95
863	10322	9297	10884	10563	9091	8252	5233	9367	7705	10760	8930	10498	10072	9759	10181	6785	9396	10191	10323	9405	9350.7
864	9037	9493	10799	10461	9514	7663	6741	10358	8282	10822	8211	10652	10276	9477	10287	6902	8509	10575	10312	9157	9376.4
865	9557	9511	10551	10404	9792	8474	7478	10414	7856	10865	8734	10657	10170	9717	10323	6841	8678	10839	10087	9171	9505.95
866	9353	9507	10981	10725	9438	8304	7924	9729	7846	11719	8799	10907	9281	9532	10907	6962	9553	10478	10169	9583	9584.85
867	9942	9636	11332	11081	9670	8527	8549	9711	8659	11601	9027	10645	9448	9624	10307	7195	9544	10905	10743	9728	9793.7
868	10176	9437	11409	11455	9651	8819	6675	10373	8698	11352	9381	10554	10060	9542	10578	7424	9908	9773	10508	9717	9774.5
869	9781	9466	10391	11868	9770	8467	6898	9801	8194	10840	9656	11214	9820	9389	10495	7360	10421	11049	10503	10219	9780.1
870	10452	9684	11202	11969	10094	8968	5806	9695	8213	11138	9808	10428	10275	9540	10159	7722	10459	10728	10799	10082	9861.05
871	10400	9952	10624	11765	10140	8731	7887	9848	8038	11561	9930	10846	10070	9419	9944	7374	10484	11019	10865	9624	9926.05
872	10243	9725	10795	12183	10167	9332	7261	10331	8181	11550	10083	10516	10024	9629	9982	7093	10075	10869	11151	9289	9923.95
873	10296	9805	11109	12219	10002	8560	8096	10710	8421	11775	10028	10669	10604	10001	10577	7161	10671	10648	10364	9865	10079
874	10464	10709	11599	11757	10446	9507	9442	10490	8555	11718	10602	9976	9871	9331	9197	7032	10881	10847	11178	10271	10193.6
875	10649	10229	11111	12643	10112	9086	8505	11271	8048	12002	9963	9957	10100	9582	9736	6980	11984	11408	11217	9926	10225.5
876	10457	10373	10734	12325	10190	9696	7121	10970	8530	11483	10069	9639	9266	10381	10308	7433	11243	11215	11540	9660	10131.6
877	10664	10528	10832	13029	10522	9587	11054	10898	8120	11864	9820	9440	10679	10267	9814	7829	11464	11021	11231	10077	10437
878	10569	10484	10500	12740	10333	9827	8984	11678	7551	11021	10715	8929	10093	10357	9788	7050	11037	10584	11773	9174	10159.4
879	10738	10260	9683	12374	10734	9867	9957	11544	7936	11815	11258	9061	10775	9998	10209	6967	10879	10398	11398	9555	10270.3
880	10899	10304	9799	13172	10289	9584	10370	10859	8086	11874	10828	9143	10817	9943	9519	7926	10916	11621	11840	9842	10381.5
881	10796	10241	9615	12972	9994	9900	11048	11617	8291	11822	10893	8803	9525	10521	9338	7502	10033	11001	11813	9593	10265.9
882	11058	10178	10250	12833	10361	9696	10179	11634	7158	12104	11370	9676	10826	10420	10922	7062	9394	12410	12020	9924	10473.8
883	11590	10631	9129	12516	10310	9654	9015	11459	7903	12005	11512	9593	11559	10167	10785	7086	9806	10001	12219	9800	10337
884	11414	10156	9041	12675	10636	9907	10105	11865	7551	12360	11673	9242	10837	10245	10482	6848	9607	11733	12652	9099	10406.4
885	10738	10422	8857	12579	10639	9217	11887	11583	7970	12223	11748	8805	10734	10516	10781	7397	10684	12006	12284	8830	10495
886	11051	10333	8363	13323	10464	9542	13321	11674	7126	10892	12247	8055	10818	10546	10937	7941	10591	11827	12305	8962	10515.9
887	11254	10425	7725	12664	10731	10414	13379	11860	7293	12572	11626	10513	11161	10489	11074	7585	10227	11485	12758	6652	10594.4
888	11393	11154	6476	12937	11387	10158	13355	12276	7981	11524	12568	9324	10580	10383	10901	8364	9356	11905	12425	8865	10665.6
889	11524	10958	7853	12866	11073	10147	13347	11922	7660	11834	12877	10663	9935	9988	10127	8936	11096	11799	12974	8783	10818.1
890	11729	10580	7931	13183	11332	9154	13436	12024	7122	12005	12753	10636	10213	10260	10860	8751	10628	12454	12729	8347	10806.4
891	11715	11255	4363	12074	11189	9643	12146	12255	8383	11482	13059	10885	11486	10450	10575	8854	11288	11900	12510	7271	10639.1
892	11982	11508	8771	13263	11458	10652	13383	12345	7257	11140	12996	11210	11340	10314	10175	8914	11078	11548	12806	8242	11019.1
893	12256	11000	4420	13280	11337	9903	13317	12254	7713	11429	13113	10525	10691	9922	10109	8815	11604	12228	13170	8591	10783.9
894	12514	10963	7277	13291	11219	11343	13332	12472	7547	12066	13153	12146	11083	10025	9441	8751	11824	12508	12877	8225	11102.9
895	12387	11014	6793	12707	11471	9778	13372	12455	8381	12237	13189	12273	10420	10430	10895	8614	11611	12327	13199	8541	11104.7
896	12660	10236	8871	13361	11695	9514	12159	12452	8732	12729	13043	11570	10513	10385	10392	8034	11814	13255	13160	8723	11164.9
897	12221	11713	10686	13264	11066	7763	11980	12192	5614	8174	12928	10675	10318	10412	11559	7388	11593	34	13275	8326	11790
898	11832	11556	11573	13544	10676	8322	11459	11922	2812	9524	12950	11121	10025	11170	11310	7086	12686	34	13311	10020	11836.2
899	12016	11658	10562	13447	10970	7949	11655	12385	5010	9181	12226	10996	10104	10598	12035	8268	11843	35	13295	8225	11730.6
900	12049	11785	10686	13517	10829	8179	11564	12153	5771	9205	12274	10936	9972	10769	11313	7912	11459	35	13356	8758	11773.2
901	12440	11787	10691	13401	10911	8362	11113	12259	2885	9487	12200	10844	9886	10589	11562	7611	11868	37	13322	10194	11846
902	12796	11704	10582	13465	10487	7427	11076	12403	2486	8300	12825	10851	9507	10589	11397	7697	11179	38	13338	9955	11806.8
903	12334	11793	10668	13291	10953	7763	11537	12477	828	8175	11754	11166	9429	10498	11627	8057	11627	37	13306	9653	11807.8
904	12365	11497	10908	13399	11004	8116	11917	12610	1974	8488	12824	11614	10021	10219	11151	7840	11298	38	13208	9432	11834.6
905	12376	11264	10776	13435	11101	8354	11574	12676	581	9159	12160	11013	8979	10377	11448	8458	12038	38	13168	10062	11790.4
906	12345	11317	11417	13237	10735	9297	11249	12419	389	8214	11989	11085	9841	9768	10550	8166	11973	37	13077	9610	11810.2
907	12497	11513	11100	13364	11111	9043	11696	12280	393	8156	12114	10863	9790	10129	10697	8474	12439	38	13038	8249	11917
908	12065	11505	11200	13248	10972	7655	11422	12328	563	8965	11810	11214	9418	8977	10947	8011	12204	38	13236	8657	11798
909	12394	11494	10881	13260	11120	8957	11286	12257	250	9009	11634	11487	9908	8924	10526	8483	12154	38	13179	9267	11829.8
910	11865	11955	11007	13259	11201	8990	10602	11690	326	8750	11594	11579	9648	7873	10285	7756	12384	39	13234	9736	11857.4
911	11874	11667	11316	13272	11258	7938	11804	12021	326	6596	11355	11402	9237	2582	10226	8513	12380	38	13163	9825	11877.4
912	11444	11626	11855	12907	10983	8541	11192	11904	159	6765	11508	11858	8955	1149	10236	8325	12100	37	13302	9598	11763
913	11472	12001	11549	12906	11153	8282	11880	12182	463	6387	11217	11283	9502	3312	9762	8261	12439	38	13256	8706	11816.2
914	11614	11726	11192	12927	11166	8856	11831	12333	705	2473	11639	11205	9791	4230	10212	7529	12124	41	12834	8108	11725
915	11234	11534	10855	12613	10762	8507	11515	11846	624	2906	11440	11231	9622	3652	9828	7535	11634	39	12678	7864	11399.6
916	11361	11810	10465	12751	10663	8387	11357	12218	987	1388	11371	11463	9301	1148	9288	8015	11770	49	12938	8382	11410
917	11017	11411	10508	11883	11120	9110	12338	11834	1600	2285	11231	11058	9036	1625	9854	7103	11918	48	12799	8140	11187.8
918	10482	11276	10461	12074	10677	8689	11641	11956	2064	2072	11388	11656	9126	2171	8542	7044	11660	45	12376	9140	10994
919	10600	11564	10728	11705	10703	9596	10798	11838	1459	1309	10695	11457	8449	3529	8678	7399	11649	48	12261	7923	11060
920	10607	11472	11042	10502	10704	9681	11154	12032	1539	1041	10837	10829	9088	1456	7358	6416	11509	48	11457	6916	10865.4
921	11170	11277	10629	9587	10743	8395	10623	11773	1283	981	10614	11177	8322	641	7577	4790	11837	48	9797	7085	10681.2
922	10520	11423	10566	9315	11349	7471	10683	11444	826	1145	9847	11150	8026	702	6717	2730	11253	48	8872	5934	10634.6
923	9616	11438	11073	5793	11101	6834	10448	11314	1251	1099	8746	10350	7169	1464	6897	2082	11605	49	6241	5009	9804.2
924	9191	11133	8485	3357	11253	3190	10141	11442	1552	1735	9292	9991	6736	718	2324	2218	11313	48	4234	2473	8683.8
925	7559	11125	6299	4777	11303	3030	9817	11117	907	1663	9475	9376	6992	355	4498	1500	11566	48	3082	3277	8212.6
926	8747	10868	5454	3055	10798	1582	10252	11213	822	2255	8741	8753	4228	816	3276	1418	10958	48	3932	1997	7784.4
927	6216	10495	4963	1312	10831	1516	9839	10679	1490	3110	9038	10086	4615	471	2953	1455	10584	48	4683	2896	6763.4
928	6665	10974	5370	876	10741	2300	9853	10673	1329	699	7898	8877	3029	1571	3220	2466	10899	48	2207	2268	6925.2
929	5681	10421	4575	824	10712	5335	9308	10245	1046	1174	7560	9526	840	474	2069	2910	10218	48	2405	1805	6442.6
930	6239	10115	6972	1140	10274	4805	8425	10467	1093	799	7341	9381	1475	284	2133	1973	9382	46	1976	1229	6948
931	9044	9354	4169	704	10180	4900	1443	10424	1178	719	5737	1689	1237	3163	2590	1553	10001	48	1730	1526	6690.2
932	6856	9162	5876	871	9875	4834	672	8467	1193	1141	4804	912	1175	2157	2270	1999	9065	37	1562	1017	6528
933	5137	7808	6459	1125	7610	5193	902	9529	1228	1461	5241	1722	1038	477	2267	1595	5149	35	1924	1308	5627.8
934	4464	7836	3601	1858	6250	1811	839	8082	1066	1539	5409	2301	1886	2467	1786	2860	5363	37	1206	1311	4801.8
935	6774	8233	3403	690	8637	2738	835	7772	1672	1651	4574	1436	2348	2243	2312	1246	4815	35	1285	1450	5547.4
936	6292	7776	3154	1183	6585	1554	698	2111	734	1458	2045	2127	1193	2254	3703	1384	2096	37	3013	2047	4998
937	7291	8214	5534	865	6214	666	780	4699	745	1485	1264	692	1959	5419	3637	2574	2120	37	1169	2041	5623.6
938	5803	9162	3410	423	5054	1123	909	6543	656	1602	1573	821	2218	4925	3788	2596	2143	35	1384	2190	4770.4
939	5781	8969	4595	346	5097	1420	891	5731	921	1941	1005	1600	1365	4894	3181	3843	1565	35	888	1291	4957.6
940	6042	9533	4627	176	5393	1585	1115	4977	534	1965	1239	1138	806	1440	2102	1832	3424	38	1290	2366	5154.2
941	4958	5651	5500	297	5195	1066	824	4441	759	1576	2184	1226	1796	1456	1689	1950	1885	38	1161	2626	4320.2
942	4887	5786	4822	393	4238	1027	1079	5476	1330	1670	1534	1000	1471	1280	1750	1704	2016	37	1063	1625	4025.2
943	2999	6575	6353	246	2960	945	1063	5355	1614	2630	2413	485	2677	1590	3930	3364	1034	37	814	1070	3826.6
944	4934	5255	1850	369	5225	1485	968	5027	616	944	2203	2898	2414	2124	2120	2830	2785	37	1080	889	3526.6
945	3486	4341	2011	254	3259	302	891	3569	361	2857	2527	985	1449	2739	3570	1113	1487	37	1415	1161	2670.2
946	4376	3163	2237	359	3120	521	624	712	539	1282	1883	782	1489	1392	2687	2890	2160	37	2145	777	2651
947	2046	4957	2297	287	2911	393	880	4225	844	1259	2623	753	1036	1283	2614	3680	2002	37	1282	1326	2499.6
948	3146	2661	2357	354	4269	334	659	1930	1767	2029	3329	1243	1197	1533	1542	1790	858	37	2388	1501	2557.4
949	3157	4159	2291	177	3792	623	576	2400	3523	2408	1077	2536	1055	5225	1689	2398	1129	37	1401	1598	2715.2
950	2455	2290	2369	180	2504	380	703	5839	3148	1220	951	2845	1519	1858	1713	2403	775	37	1022	911	1959.6
951	2018	1564	1544	206	2824	662	567	770	720	1179	1188	922	1048	638	1690	1944	3498	37	1247	1921	1631.2
952	3933	3061	1723	753	2622	332	499	1923	395	749	783	1364	753	578	1651	2015	2409	37	1539	947	2418.4
953	3197	3929	1371	417	3681	524	624	625	830	2574	812	3639	1273	971	1407	2138	857	37	1072	1269	2519
954	3190	3398	1304	198	2430	452	443	4932	751	2143	771	1170	930	1117	1825	2155	1229	37	1436	1103	2104
955	4032	2267	1355	309	3686	371	256	931	875	1331	1064	1165	1313	959	2346	3631	1184	37	1713	1225	2329.8
956	4495	5546	1948	417	3860	368	303	968	948	1226	568	1333	2486	660	2342	4928	1137	37	2339	1283	3253.2
957	2347	2828	1612	668	3976	441	415	1165	652	818	592	1177	398	842	2041	2989	1110	37	1434	873	2286.2
958	2313	3862	1641	304	4051	389	374	1320	531	787	872	355	2096	327	2385	2067	1692	37	658	1269	2434.2
959	930	1292	1436	247	3036	663	438	1496	1513	656	828	1606	728	803	2935	666	548	37	1653	1274	1388.2
960	756	2687	2146	262	3254	667	469	3164	566	991	484	1709	1886	535	5218	693	2272	37	1192	839	1821
961	1625	5967	2319	183	3112	691	362	1314	500	1049	494	795	1424	1142	1698	439	1567	37	1944	831	2641.2
962	518	5919	2327	252	3059	611	390	1548	532	772	518	576	1504	1210	1442	529	775	37	1289	575	2415
963	998	4124	1895	195	3839	878	381	1052	535	1687	1100	1144	535	625	1419	509	986	37	1130	733	2210.2
964	2215	5536	1658	301	2780	1473	309	1701	494	1459	1065	497	533	909	1419	520	1133	38	926	1072	2498
965	3443	1958	2304	583	2199	1156	230	1321	432	954	2209	1386	512	1192	1313	679	657	37	1050	1083	2097.4
966	2228	3668	1925	194	2602	1074	187	1457	458	833	1127	1203	1683	668	2302	561	935	37	964	789	2123.4
967	3208	1508	1533	320	3067	573	234	1258	658	901	2450	1287	1416	1111	768	656	731	37	883	788	1927.2
968	956	1233	2518	253	2685	565	390	376	416	1981	1477	1088	844	1637	1926	657	813	37	1545	467	1529
969	1925	2554	3315	320	2485	908	644	318	416	1533	1387	1134	2054	1117	1263	660	670	37	1275	607	2119.8
970	888	2717	2300	397	2826	617	346	428	749	654	1233	1075	1659	2206	1985	656	694	37	1272	885	1825.6
971	611	2510	1554	390	2735	424	307	303	534	878	1439	838	2115	1625	1939	345	2090	35	1210	230	1560
972	536	2893	637	415	2496	556	279	307	895	1493	1796	1225	2065	1053	1756	296	2326	37	640	304	1395.4
973	914	1510	457	332	3068	375	548	207	687	1049	1735	1477	818	479	1768	648	683	37	593	253	1256.2
974	1019	1609	953	277	2946	370	286	342	945	812	2078	908	1304	237	2163	527	801	35	650	260	1360.8
975	1545	3129	1066	223	2529	375	322	309	650	1126	1908	1458	1430	481	1419	471	1313	37	484	400	1698.4
976	644	2562	927	307	2083	557	282	194	825	714	919	783	1881	716	1393	381	1978	37	459	320	1304.6
977	1248	3505	558	552	2107	358	642	431	926	638	930	323	508	361	1160	341	889	37	1020	324	1594
978	865	1004	716	493	2319	2147	628	717	1051	772	1354	349	506	493	463	581	668	37	414	211	1079.4
979	1711	1545	776	264	2986	877	282	854	833	737	906	412	535	1586	1046	722	444	37	442	278	1456.4
980	1100	2311	648	584	3266	538	227	431	794	684	2595	2028	495	893	2018	548	511	37	496	137	1581.8
981	1400	4210	888	582	2487	706	326	446	571	733	613	1803	311	621	137	498	458	37	470	474	1913.4
982	893	4903	583	785	1205	593	407	301	374	756	1243	1123	305	1159	275	232	515	37	496	308	1673.8
983	945	5292	741	734	1530	941	282	690	504	680	967	687	307	955	257	300	661	37	856	226	1848.4
984	546	5222	683	305	2397	1139	573	953	767	818	1365	429	523	1597	230	314	515	37	888	474	1830.6
985	899	4444	686	568	2682	1086	403	668	691	736	2067	281	298	1247	355	411	491	37	1279	260	1855.8
986	572	3980	778	685	1606	923	618	460	443	668	609	403	307	1184	162	412	699	37	844	285	1524.2
987	1666	3558	770	506	1775	1218	783	363	1045	772	972	868	545	1037	329	394	692	35	1085	163	1655
988	670	5293	1650	365	1576	1079	661	365	836	866	472	323	461	893	1076	367	2250	35	505	216	1910.8
989	959	4822	1127	547	1816	1127	397	359	1090	957	516	486	497	859	1656	347	1644	37	954	265	1854.2
990	1460	3539	1584	385	2098	1131	594	378	891	753	449	274	345	518	835	344	1510	37	2121	198	1813.2
991	1250	3908	1778	396	2533	1048	485	1036	552	813	1062	194	500	715	1713	747	1951	37	904	327	1973
992	1160	3293	3802	305	915	1556	469	774	999	218	1754	275	489	1210	543	390	1521	37	1000	504	1895
993	985	2855	1200	402	690	629	555	749	1132	474	1263	466	192	1002	2186	512	2070	35	1209	522	1226.4
994	671	5064	1472	330	1184	1341	421	531	1076	349	364	255	420	916	1264	1009	1020	35	587	1491	1744.2
995	1343	4313	1368	171	1183	1186	425	316	760	640	1070	226	385	951	2060	403	511	37	627	1175	1675.6
996	1328	3230	1294	384	969	201	441	427	718	466	1041	233	505	521	1951	276	672	37	1298	1032	1441
997	1278	3288	946	284	741	578	618	396	911	543	940	322	358	2699	1007	232	466	35	530	597	1307.4
998	512	5625	1088	342	1565	455	790	316	292	622	1166	941	327	1680	984	232	497	35	1564	1018	1826.4
999	697	4607	1254	347	2034	464	528	443	929	627	1005	263	285	1378	934	232	452	37	977	386	1787.8
1000	649	5410	1298	456	889	281	518	435	992	806	665	190	384	909	942	232	449	37	1030	956	1740.4
1001	648	5230	1479	1123	711	294	565	438	678	893	772	222	366	946	1043	284	438	37	863	312	1838.2
1002	1530	5874	1428	494	1005	506	657	341	472	447	1302	307	840	936	1062	475	399	38	942	730	2066.2
1003	877	2053	1281	499	1655	382	517	458	721	682	775	257	738	578	1302	437	385	37	989	629	1273
1004	461	4601	1387	454	1218	642	561	373	474	579	1678	126	1026	1293	480	303	367	35	890	579	1624.2
1005	1381	2522	1011	287	729	577	499	812	454	569	736	160	687	481	882	389	276	37	2052	405	1186
1006	495	3948	1383	435	863	945	540	377	1039	459	451	168	749	1047	1007	309	374	37	774	222	1424.8
1007	784	3163	1318	256	1071	480	285	380	784	902	811	176	369	601	1255	493	357	37	910	439	1318.4
1008	512	1661	1525	188	870	383	454	702	826	336	837	130	195	1188	1241	468	278	37	772	710	951.2
1009	386	2280	2106	296	932	548	441	358	819	776	638	90	551	289	1198	397	325	38	822	576	1200
1010	212	2438	2289	206	1295	578	379	342	779	440	642	93	535	367	1221	345	375	37	813	501	1288
1011	217	1405	1596	190	1794	303	362	389	819	574	633	190	367	702	659	287	375	37	1163	835	1040.4
1012	339	3171	1403	277	1191	257	636	775	817	743	442	187	356	545	1243	243	381	37	467	778	1276.2
1013	310	3391	2172	250	1259	800	436	887	416	505	687	264	308	200	1277	175	319	37	883	614	1476.4
1014	430	2931	1411	194	616	441	406	679	400	962	541	223	183	288	1427	243	330	37	629	394	1116.4
1015	382	1832	1272	165	1226	460	416	374	362	775	606	169	264	190	1530	285	396	37	637	723	975.4
1016	799	2803	1198	196	698	513	392	750	763	495	454	215	154	385	1306	606	440	37	821	541	1138.8
1017	287	916	1610	307	1155	464	625	862	884	405	563	189	709	137	1277	735	522	37	671	675	855
1018	415	1818	997	411	706	465	637	739	446	1182	1257	154	297	536	1309	231	471	37	370	793	869.4
1019	1809	2381	1179	269	653	327	414	717	442	734	1076	154	513	169	1415	334	465	37	469	975	1258.2
1020	960	1907	995	247	1188	320	643	723	370	299	1244	169	465	173	1408	330	322	38	699	526	1059.4
1021	689	2632	950	225	702	310	569	803	764	2544	1471	217	336	117	1445	314	242	38	445	815	1039.6
1022	799	1597	639	216	629	311	602	749	1050	1115	706	278	570	142	553	339	227	37	539	567	776
1023	176	2121	732	274	711	423	392	662	697	3507	1054	130	631	452	167	176	259	37	726	258	802.8
1024	110	4187	1026	198	687	364	352	757	884	2208	1605	205	304	388	218	202	300	38	511	266	1241.6
