# Supplementary material for: Monolithic three-dimensional integration of RRAM-based hybrid memory architecture for one-shot learning
Source: Nat Commun. 2023 Nov 6;14:7140. doi: 10.1038/s41467-023-42981-1 (PMC10628152; doi:10.1038/s41467-023-42981-1)
Supplement: Supplementary file 3 — Source Data [file 41467_2023_42981_MOESM3_ESM.zip › Source Data/Figure2.g.xls]

## Sheet: Unit
Unit
Current	nA

## Sheet: Data
conductance state 1		conductance state 2		conductance state 3		conductance state 4		conductance state 5		conductance state 6		conductance state 7		conductance state 8		conductance state 9		conductance state 10		conductance state 11		conductance state 12		conductance state 13		conductance state14		conductance state 15		conductance state 16		conductance state 17		conductance state 18		conductance state 19		conductance state 20		conductance state 21		conductance state 22		conductance state 23		conductance state 24		conductance state 25
Read Current @ VBL = 0.2 V	Cumulative Probability	Read Current @ VBL = 0.2 V	Cumulative Probability	Read Current @ VBL = 0.2 V	Cumulative Probability	Read Current @ VBL = 0.2 V	Cumulative Probability	Read Current @ VBL = 0.2 V	Cumulative Probability	Read Current @ VBL = 0.2 V	Cumulative Probability	Read Current @ VBL = 0.2 V	Cumulative Probability	Read Current @ VBL = 0.2 V	Cumulative Probability	Read Current @ VBL = 0.2 V	Cumulative Probability	Read Current @ VBL = 0.2 V	Cumulative Probability	Read Current @ VBL = 0.2 V	Cumulative Probability	Read Current @ VBL = 0.2 V	Cumulative Probability	Read Current @ VBL = 0.2 V	Cumulative Probability	Read Current @ VBL = 0.2 V	Cumulative Probability	Read Current @ VBL = 0.2 V	Cumulative Probability	Read Current @ VBL = 0.2 V	Cumulative Probability	Read Current @ VBL = 0.2 V	Cumulative Probability	Read Current @ VBL = 0.2 V	Cumulative Probability	Read Current @ VBL = 0.2 V	Cumulative Probability	Read Current @ VBL = 0.2 V	Cumulative Probability	Read Current @ VBL = 0.2 V	Cumulative Probability	Read Current @ VBL = 0.2 V	Cumulative Probability	Read Current @ VBL = 0.2 V	Cumulative Probability	Read Current @ VBL = 0.2 V	Cumulative Probability	Read Current @ VBL = 0.2 V	Cumulative Probability
371	0.48733	630	0.48733	888	0.48733	1145	0.48733	1404	0.48733	1664	0.48733	1921	0.48733	2178	0.48733	2436	0.48733	2694	0.48733	2952	0.48733	3210	0.48733	3470	0.48733	3728	0.48733	3983	0.48733	4242	0.48733	4500	0.48733	4760	0.48733	5017	0.48733	5279	0.48733	5531	0.48733	5790	0.48733	6048	0.48733	6307	0.48733	6563	0.48733
371	1.26706	630	1.26706	889	1.26706	1147	1.26706	1405	1.26706	1665	1.26706	1925	1.26706	2178	1.26706	2442	1.26706	2696	1.26706	2954	1.26706	3210	1.26706	3475	1.26706	3729	1.26706	3983	1.26706	4243	1.26706	4504	1.26706	4761	1.26706	5017	1.26706	5279	1.26706	5531	1.26706	5790	1.26706	6051	1.26706	6307	1.26706	6567	1.26706
373	2.04678	632	2.04678	889	2.04678	1147	2.04678	1406	2.04678	1666	2.04678	1928	2.04678	2181	2.04678	2444	2.04678	2701	2.04678	2954	2.04678	3210	2.04678	3476	2.04678	3729	2.04678	3986	2.04678	4243	2.04678	4508	2.04678	4765	2.04678	5019	2.04678	5279	2.04678	5533	2.04678	5791	2.04678	6052	2.04678	6309	2.04678	6567	2.04678
374	2.82651	637	2.82651	890	2.82651	1147	2.82651	1408	2.82651	1666	2.82651	1929	2.82651	2181	2.82651	2444	2.82651	2702	2.82651	2954	2.82651	3211	2.82651	3476	2.82651	3731	2.82651	3989	2.82651	4247	2.82651	4509	2.82651	4766	2.82651	5021	2.82651	5281	2.82651	5534	2.82651	5791	2.82651	6056	2.82651	6310	2.82651	6567	2.82651
374	3.60624	638	3.60624	890	3.60624	1151	3.60624	1408	3.60624	1670	3.60624	1932	3.60624	2182	3.60624	2446	3.60624	2705	3.60624	2956	3.60624	3211	3.60624	3476	3.60624	3731	3.60624	3992	3.60624	4249	3.60624	4510	3.60624	4769	3.60624	5025	3.60624	5281	3.60624	5534	3.60624	5794	3.60624	6056	3.60624	6311	3.60624	6570	3.60624
378	4.38596	644	4.38596	894	4.38596	1152	4.38596	1409	4.38596	1673	4.38596	1933	4.38596	2186	4.38596	2447	4.38596	2706	4.38596	2956	4.38596	3212	4.38596	3478	4.38596	3733	4.38596	3993	4.38596	4253	4.38596	4512	4.38596	4769	4.38596	5028	4.38596	5286	4.38596	5537	4.38596	5795	4.38596	6058	4.38596	6313	4.38596	6573	4.38596
379	5.16569	644	5.16569	894	5.16569	1154	5.16569	1409	5.16569	1673	5.16569	1933	5.16569	2189	5.16569	2447	5.16569	2708	5.16569	2956	5.16569	3214	5.16569	3478	5.16569	3735	5.16569	3993	5.16569	4253	5.16569	4516	5.16569	4769	5.16569	5028	5.16569	5286	5.16569	5538	5.16569	5797	5.16569	6062	5.16569	6313	5.16569	6574	5.16569
379	5.94542	645	5.94542	898	5.94542	1155	5.94542	1413	5.94542	1674	5.94542	1935	5.94542	2191	5.94542	2452	5.94542	2709	5.94542	2957	5.94542	3215	5.94542	3481	5.94542	3737	5.94542	3994	5.94542	4255	5.94542	4520	5.94542	4774	5.94542	5031	5.94542	5286	5.94542	5538	5.94542	5798	5.94542	6062	5.94542	6316	5.94542	6577	5.94542
381	6.72515	646	6.72515	898	6.72515	1155	6.72515	1415	6.72515	1677	6.72515	1938	6.72515	2193	6.72515	2455	6.72515	2712	6.72515	2958	6.72515	3215	6.72515	3481	6.72515	3740	6.72515	3996	6.72515	4257	6.72515	4521	6.72515	4774	6.72515	5032	6.72515	5289	6.72515	5541	6.72515	5801	6.72515	6062	6.72515	6318	6.72515	6577	6.72515
381	7.50487	647	7.50487	898	7.50487	1156	7.50487	1422	7.50487	1678	7.50487	1939	7.50487	2193	7.50487	2455	7.50487	2716	7.50487	2958	7.50487	3215	7.50487	3482	7.50487	3746	7.50487	3996	7.50487	4258	7.50487	4521	7.50487	4778	7.50487	5033	7.50487	5296	7.50487	5542	7.50487	5801	7.50487	6063	7.50487	6320	7.50487	6578	7.50487
382	8.2846	651	8.2846	901	8.2846	1158	8.2846	1422	8.2846	1680	8.2846	1944	8.2846	2194	8.2846	2457	8.2846	2722	8.2846	2960	8.2846	3216	8.2846	3490	8.2846	3747	8.2846	3996	8.2846	4260	8.2846	4524	8.2846	4778	8.2846	5036	8.2846	5297	8.2846	5542	8.2846	5801	8.2846	6064	8.2846	6322	8.2846	6578	8.2846
382	9.06433	653	9.06433	905	9.06433	1159	9.06433	1423	9.06433	1684	9.06433	1944	9.06433	2194	9.06433	2461	9.06433	2724	9.06433	2962	9.06433	3216	9.06433	3490	9.06433	3747	9.06433	3997	9.06433	4264	9.06433	4528	9.06433	4780	9.06433	5036	9.06433	5300	9.06433	5544	9.06433	5802	9.06433	6064	9.06433	6324	9.06433	6581	9.06433
383	9.84405	654	9.84405	905	9.84405	1160	9.84405	1423	9.84405	1684	9.84405	1944	9.84405	2198	9.84405	2462	9.84405	2724	9.84405	2964	9.84405	3218	9.84405	3492	9.84405	3748	9.84405	3997	9.84405	4265	9.84405	4531	9.84405	4781	9.84405	5036	9.84405	5300	9.84405	5546	9.84405	5803	9.84405	6068	9.84405	6325	9.84405	6581	9.84405
383	10.6238	654	10.6238	908	10.6238	1166	10.6238	1423	10.6238	1688	10.6238	1947	10.6238	2201	10.6238	2462	10.6238	2725	10.6238	2964	10.6238	3219	10.6238	3493	10.6238	3748	10.6238	4000	10.6238	4269	10.6238	4532	10.6238	4781	10.6238	5039	10.6238	5300	10.6238	5548	10.6238	5803	10.6238	6070	10.6238	6325	10.6238	6582	10.6238
383	11.4035	654	11.4035	908	11.4035	1167	11.4035	1423	11.4035	1691	11.4035	1947	11.4035	2204	11.4035	2466	11.4035	2728	11.4035	2966	11.4035	3221	11.4035	3494	11.4035	3751	11.4035	4002	11.4035	4273	11.4035	4534	11.4035	4782	11.4035	5047	11.4035	5304	11.4035	5549	11.4035	5805	11.4035	6070	11.4035	6326	11.4035	6586	11.4035
385	12.1832	655	12.1832	909	12.1832	1169	12.1832	1424	12.1832	1696	12.1832	1948	12.1832	2204	12.1832	2469	12.1832	2729	12.1832	2966	12.1832	3221	12.1832	3496	12.1832	3751	12.1832	4005	12.1832	4273	12.1832	4534	12.1832	4785	12.1832	5048	12.1832	5308	12.1832	5556	12.1832	5806	12.1832	6070	12.1832	6329	12.1832	6590	12.1832
385	12.963	655	12.963	910	12.963	1169	12.963	1426	12.963	1697	12.963	1950	12.963	2209	12.963	2470	12.963	2729	12.963	2968	12.963	3222	12.963	3496	12.963	3754	12.963	4013	12.963	4274	12.963	4535	12.963	4786	12.963	5048	12.963	5314	12.963	5556	12.963	5806	12.963	6071	12.963	6329	12.963	6592	12.963
385	13.7427	657	13.7427	912	13.7427	1169	13.7427	1427	13.7427	1699	13.7427	1951	13.7427	2209	13.7427	2473	13.7427	2729	13.7427	2969	13.7427	3222	13.7427	3497	13.7427	3755	13.7427	4016	13.7427	4274	13.7427	4540	13.7427	4789	13.7427	5049	13.7427	5315	13.7427	5559	13.7427	5807	13.7427	6072	13.7427	6330	13.7427	6592	13.7427
386	14.5224	659	14.5224	913	14.5224	1170	14.5224	1427	14.5224	1699	14.5224	1951	14.5224	2210	14.5224	2474	14.5224	2731	14.5224	2970	14.5224	3222	14.5224	3497	14.5224	3758	14.5224	4020	14.5224	4277	14.5224	4540	14.5224	4790	14.5224	5049	14.5224	5315	14.5224	5560	14.5224	5807	14.5224	6076	14.5224	6333	14.5224	6593	14.5224
390	15.3021	662	15.3021	915	15.3021	1171	15.3021	1427	15.3021	1700	15.3021	1952	15.3021	2210	15.3021	2476	15.3021	2734	15.3021	2976	15.3021	3226	15.3021	3501	15.3021	3760	15.3021	4021	15.3021	4280	15.3021	4543	15.3021	4792	15.3021	5049	15.3021	5323	15.3021	5562	15.3021	5810	15.3021	6078	15.3021	6335	15.3021	6594	15.3021
390	16.0819	663	16.0819	915	16.0819	1174	16.0819	1427	16.0819	1704	16.0819	1960	16.0819	2210	16.0819	2481	16.0819	2735	16.0819	2977	16.0819	3229	16.0819	3507	16.0819	3763	16.0819	4021	16.0819	4280	16.0819	4545	16.0819	4794	16.0819	5051	16.0819	5325	16.0819	5563	16.0819	5813	16.0819	6079	16.0819	6335	16.0819	6599	16.0819
393	16.8616	663	16.8616	918	16.8616	1176	16.8616	1428	16.8616	1704	16.8616	1960	16.8616	2210	16.8616	2482	16.8616	2737	16.8616	2978	16.8616	3229	16.8616	3510	16.8616	3764	16.8616	4023	16.8616	4280	16.8616	4547	16.8616	4796	16.8616	5051	16.8616	5326	16.8616	5563	16.8616	5813	16.8616	6082	16.8616	6336	16.8616	6601	16.8616
393	17.6413	663	17.6413	918	17.6413	1176	17.6413	1435	17.6413	1705	17.6413	1962	17.6413	2213	17.6413	2484	17.6413	2738	17.6413	2981	17.6413	3230	17.6413	3510	17.6413	3766	17.6413	4027	17.6413	4283	17.6413	4551	17.6413	4798	17.6413	5052	17.6413	5329	17.6413	5566	17.6413	5819	17.6413	6083	17.6413	6341	17.6413	6604	17.6413
394	18.4211	665	18.4211	919	18.4211	1177	18.4211	1438	18.4211	1705	18.4211	1962	18.4211	2214	18.4211	2485	18.4211	2742	18.4211	2982	18.4211	3233	18.4211	3511	18.4211	3766	18.4211	4029	18.4211	4288	18.4211	4551	18.4211	4800	18.4211	5052	18.4211	5332	18.4211	5567	18.4211	5819	18.4211	6085	18.4211	6341	18.4211	6604	18.4211
396	19.2008	667	19.2008	919	19.2008	1177	19.2008	1439	19.2008	1709	19.2008	1969	19.2008	2216	19.2008	2488	19.2008	2743	19.2008	2984	19.2008	3233	19.2008	3512	19.2008	3766	19.2008	4035	19.2008	4291	19.2008	4554	19.2008	4800	19.2008	5055	19.2008	5334	19.2008	5567	19.2008	5819	19.2008	6086	19.2008	6341	19.2008	6605	19.2008
398	19.9805	669	19.9805	926	19.9805	1177	19.9805	1446	19.9805	1709	19.9805	1969	19.9805	2217	19.9805	2491	19.9805	2747	19.9805	2984	19.9805	3237	19.9805	3512	19.9805	3766	19.9805	4035	19.9805	4291	19.9805	4554	19.9805	4800	19.9805	5055	19.9805	5337	19.9805	5567	19.9805	5821	19.9805	6086	19.9805	6343	19.9805	6605	19.9805
400	20.7602	669	20.7602	929	20.7602	1178	20.7602	1446	20.7602	1711	20.7602	1970	20.7602	2217	20.7602	2491	20.7602	2750	20.7602	2988	20.7602	3238	20.7602	3514	20.7602	3771	20.7602	4039	20.7602	4292	20.7602	4558	20.7602	4802	20.7602	5058	20.7602	5338	20.7602	5567	20.7602	5823	20.7602	6086	20.7602	6344	20.7602	6605	20.7602
401	21.54	670	21.54	930	21.54	1180	21.54	1448	21.54	1712	21.54	1971	21.54	2218	21.54	2493	21.54	2751	21.54	2989	21.54	3238	21.54	3514	21.54	3774	21.54	4039	21.54	4292	21.54	4560	21.54	4802	21.54	5064	21.54	5338	21.54	5567	21.54	5825	21.54	6087	21.54	6345	21.54	6611	21.54
403	22.3197	671	22.3197	931	22.3197	1181	22.3197	1449	22.3197	1713	22.3197	1973	22.3197	2220	22.3197	2496	22.3197	2753	22.3197	2990	22.3197	3240	22.3197	3515	22.3197	3774	22.3197	4041	22.3197	4295	22.3197	4564	22.3197	4802	22.3197	5064	22.3197	5338	22.3197	5568	22.3197	5825	22.3197	6087	22.3197	6345	22.3197	6612	22.3197
404	23.0994	681	23.0994	937	23.0994	1184	23.0994	1451	23.0994	1713	23.0994	1974	23.0994	2220	23.0994	2497	23.0994	2754	23.0994	2993	23.0994	3243	23.0994	3518	23.0994	3779	23.0994	4045	23.0994	4296	23.0994	4566	23.0994	4805	23.0994	5066	23.0994	5338	23.0994	5570	23.0994	5830	23.0994	6087	23.0994	6345	23.0994	6612	23.0994
405	23.8791	683	23.8791	937	23.8791	1185	23.8791	1455	23.8791	1722	23.8791	1978	23.8791	2220	23.8791	2499	23.8791	2755	23.8791	3002	23.8791	3244	23.8791	3521	23.8791	3779	23.8791	4047	23.8791	4296	23.8791	4566	23.8791	4806	23.8791	5068	23.8791	5343	23.8791	5571	23.8791	5830	23.8791	6089	23.8791	6347	23.8791	6612	23.8791
407	24.6589	683	24.6589	938	24.6589	1185	24.6589	1457	24.6589	1722	24.6589	1979	24.6589	2224	24.6589	2502	24.6589	2757	24.6589	3002	24.6589	3245	24.6589	3521	24.6589	3779	24.6589	4047	24.6589	4297	24.6589	4570	24.6589	4808	24.6589	5069	24.6589	5347	24.6589	5573	24.6589	5832	24.6589	6093	24.6589	6348	24.6589	6614	24.6589
408	25.4386	687	25.4386	945	25.4386	1188	25.4386	1457	25.4386	1724	25.4386	1979	25.4386	2225	25.4386	2504	25.4386	2757	25.4386	3005	25.4386	3252	25.4386	3522	25.4386	3786	25.4386	4047	25.4386	4300	25.4386	4572	25.4386	4808	25.4386	5070	25.4386	5349	25.4386	5575	25.4386	5834	25.4386	6095	25.4386	6351	25.4386	6615	25.4386
412	26.2183	689	26.2183	947	26.2183	1188	26.2183	1459	26.2183	1724	26.2183	1981	26.2183	2228	26.2183	2510	26.2183	2758	26.2183	3005	26.2183	3252	26.2183	3525	26.2183	3787	26.2183	4049	26.2183	4302	26.2183	4572	26.2183	4813	26.2183	5072	26.2183	5352	26.2183	5577	26.2183	5834	26.2183	6095	26.2183	6358	26.2183	6618	26.2183
413	26.998	689	26.998	949	26.998	1188	26.998	1463	26.998	1728	26.998	1981	26.998	2229	26.998	2511	26.998	2765	26.998	3008	26.998	3255	26.998	3525	26.998	3789	26.998	4049	26.998	4303	26.998	4575	26.998	4813	26.998	5076	26.998	5354	26.998	5577	26.998	5836	26.998	6098	26.998	6366	26.998	6622	26.998
415	27.7778	693	27.7778	950	27.7778	1189	27.7778	1464	27.7778	1728	27.7778	1983	27.7778	2232	27.7778	2514	27.7778	2765	27.7778	3009	27.7778	3258	27.7778	3527	27.7778	3801	27.7778	4049	27.7778	4306	27.7778	4580	27.7778	4814	27.7778	5077	27.7778	5358	27.7778	5578	27.7778	5837	27.7778	6099	27.7778	6367	27.7778	6624	27.7778
415	28.5575	695	28.5575	950	28.5575	1191	28.5575	1471	28.5575	1730	28.5575	1983	28.5575	2235	28.5575	2515	28.5575	2767	28.5575	3012	28.5575	3258	28.5575	3529	28.5575	3810	28.5575	4053	28.5575	4306	28.5575	4583	28.5575	4818	28.5575	5078	28.5575	5359	28.5575	5585	28.5575	5838	28.5575	6101	28.5575	6372	28.5575	6626	28.5575
420	29.3372	697	29.3372	953	29.3372	1193	29.3372	1473	29.3372	1730	29.3372	1985	29.3372	2240	29.3372	2518	29.3372	2771	29.3372	3018	29.3372	3259	29.3372	3529	29.3372	3810	29.3372	4056	29.3372	4307	29.3372	4588	29.3372	4818	29.3372	5080	29.3372	5359	29.3372	5591	29.3372	5838	29.3372	6103	29.3372	6372	29.3372	6627	29.3372
422	30.117	697	30.117	955	30.117	1193	30.117	1477	30.117	1730	30.117	1989	30.117	2244	30.117	2518	30.117	2771	30.117	3020	30.117	3260	30.117	3530	30.117	3812	30.117	4058	30.117	4308	30.117	4588	30.117	4819	30.117	5084	30.117	5359	30.117	5591	30.117	5841	30.117	6103	30.117	6375	30.117	6630	30.117
427	30.8967	698	30.8967	961	30.8967	1195	30.8967	1481	30.8967	1730	30.8967	1990	30.8967	2246	30.8967	2518	30.8967	2771	30.8967	3021	30.8967	3260	30.8967	3530	30.8967	3816	30.8967	4062	30.8967	4308	30.8967	4588	30.8967	4822	30.8967	5085	30.8967	5360	30.8967	5593	30.8967	5841	30.8967	6105	30.8967	6378	30.8967	6630	30.8967
433	31.6764	699	31.6764	962	31.6764	1197	31.6764	1482	31.6764	1730	31.6764	1993	31.6764	2246	31.6764	2523	31.6764	2773	31.6764	3022	31.6764	3262	31.6764	3530	31.6764	3816	31.6764	4062	31.6764	4311	31.6764	4591	31.6764	4822	31.6764	5088	31.6764	5360	31.6764	5596	31.6764	5841	31.6764	6105	31.6764	6378	31.6764	6637	31.6764
433	32.4561	701	32.4561	967	32.4561	1202	32.4561	1484	32.4561	1731	32.4561	1997	32.4561	2247	32.4561	2525	32.4561	2774	32.4561	3028	32.4561	3262	32.4561	3534	32.4561	3817	32.4561	4062	32.4561	4316	32.4561	4591	32.4561	4823	32.4561	5088	32.4561	5362	32.4561	5597	32.4561	5844	32.4561	6105	32.4561	6381	32.4561	6639	32.4561
434	33.2359	702	33.2359	974	33.2359	1204	33.2359	1484	33.2359	1731	33.2359	1997	33.2359	2247	33.2359	2525	33.2359	2774	33.2359	3030	33.2359	3262	33.2359	3536	33.2359	3817	33.2359	4062	33.2359	4316	33.2359	4592	33.2359	4827	33.2359	5089	33.2359	5362	33.2359	5604	33.2359	5846	33.2359	6107	33.2359	6382	33.2359	6641	33.2359
437	34.0156	706	34.0156	977	34.0156	1210	34.0156	1486	34.0156	1735	34.0156	2000	34.0156	2247	34.0156	2530	34.0156	2775	34.0156	3031	34.0156	3263	34.0156	3541	34.0156	3820	34.0156	4063	34.0156	4319	34.0156	4594	34.0156	4831	34.0156	5089	34.0156	5362	34.0156	5604	34.0156	5848	34.0156	6107	34.0156	6386	34.0156	6642	34.0156
437	34.7953	706	34.7953	977	34.7953	1210	34.7953	1488	34.7953	1736	34.7953	2000	34.7953	2248	34.7953	2530	34.7953	2779	34.7953	3043	34.7953	3265	34.7953	3551	34.7953	3821	34.7953	4064	34.7953	4319	34.7953	4594	34.7953	4834	34.7953	5089	34.7953	5362	34.7953	5606	34.7953	5852	34.7953	6112	34.7953	6386	34.7953	6642	34.7953
441	35.575	706	35.575	979	35.575	1213	35.575	1488	35.575	1738	35.575	2004	35.575	2248	35.575	2536	35.575	2783	35.575	3043	35.575	3267	35.575	3554	35.575	3824	35.575	4067	35.575	4319	35.575	4595	35.575	4835	35.575	5092	35.575	5363	35.575	5607	35.575	5852	35.575	6113	35.575	6389	35.575	6642	35.575
441	36.3548	710	36.3548	982	36.3548	1214	36.3548	1497	36.3548	1739	36.3548	2005	36.3548	2251	36.3548	2537	36.3548	2785	36.3548	3043	36.3548	3270	36.3548	3554	36.3548	3825	36.3548	4068	36.3548	4321	36.3548	4596	36.3548	4837	36.3548	5092	36.3548	5363	36.3548	5613	36.3548	5853	36.3548	6116	36.3548	6390	36.3548	6645	36.3548
441	37.1345	711	37.1345	983	37.1345	1214	37.1345	1499	37.1345	1740	37.1345	2006	37.1345	2251	37.1345	2545	37.1345	2789	37.1345	3046	37.1345	3270	37.1345	3556	37.1345	3826	37.1345	4070	37.1345	4321	37.1345	4596	37.1345	4837	37.1345	5094	37.1345	5365	37.1345	5615	37.1345	5853	37.1345	6116	37.1345	6393	37.1345	6646	37.1345
442	37.9142	711	37.9142	985	37.9142	1217	37.9142	1499	37.9142	1740	37.9142	2009	37.9142	2258	37.9142	2548	37.9142	2789	37.9142	3050	37.9142	3270	37.9142	3556	37.9142	3826	37.9142	4071	37.9142	4325	37.9142	4596	37.9142	4838	37.9142	5096	37.9142	5367	37.9142	5615	37.9142	5856	37.9142	6120	37.9142	6393	37.9142	6649	37.9142
443	38.694	711	38.694	987	38.694	1221	38.694	1500	38.694	1740	38.694	2010	38.694	2259	38.694	2551	38.694	2791	38.694	3050	38.694	3271	38.694	3558	38.694	3826	38.694	4074	38.694	4326	38.694	4598	38.694	4842	38.694	5096	38.694	5370	38.694	5621	38.694	5856	38.694	6120	38.694	6394	38.694	6649	38.694
443	39.4737	712	39.4737	989	39.4737	1222	39.4737	1500	39.4737	1743	39.4737	2012	39.4737	2263	39.4737	2552	39.4737	2794	39.4737	3053	39.4737	3274	39.4737	3558	39.4737	3830	39.4737	4076	39.4737	4329	39.4737	4598	39.4737	4846	39.4737	5110	39.4737	5370	39.4737	5622	39.4737	5859	39.4737	6121	39.4737	6397	39.4737	6650	39.4737
445	40.2534	714	40.2534	990	40.2534	1222	40.2534	1502	40.2534	1746	40.2534	2013	40.2534	2265	40.2534	2553	40.2534	2795	40.2534	3054	40.2534	3278	40.2534	3559	40.2534	3830	40.2534	4078	40.2534	4330	40.2534	4600	40.2534	4851	40.2534	5114	40.2534	5370	40.2534	5622	40.2534	5860	40.2534	6124	40.2534	6400	40.2534	6652	40.2534
457	41.0331	715	41.0331	990	41.0331	1222	41.0331	1502	41.0331	1747	41.0331	2014	41.0331	2265	41.0331	2557	41.0331	2796	41.0331	3055	41.0331	3280	41.0331	3563	41.0331	3836	41.0331	4079	41.0331	4333	41.0331	4602	41.0331	4853	41.0331	5116	41.0331	5371	41.0331	5629	41.0331	5861	41.0331	6126	41.0331	6400	41.0331	6656	41.0331
460	41.8129	723	41.8129	990	41.8129	1226	41.8129	1503	41.8129	1747	41.8129	2016	41.8129	2266	41.8129	2557	41.8129	2798	41.8129	3059	41.8129	3282	41.8129	3565	41.8129	3836	41.8129	4079	41.8129	4335	41.8129	4606	41.8129	4857	41.8129	5120	41.8129	5374	41.8129	5632	41.8129	5861	41.8129	6130	41.8129	6402	41.8129	6656	41.8129
460	42.5926	728	42.5926	990	42.5926	1229	42.5926	1504	42.5926	1748	42.5926	2018	42.5926	2266	42.5926	2559	42.5926	2802	42.5926	3061	42.5926	3282	42.5926	3567	42.5926	3836	42.5926	4080	42.5926	4335	42.5926	4609	42.5926	4858	42.5926	5121	42.5926	5375	42.5926	5635	42.5926	5861	42.5926	6132	42.5926	6402	42.5926	6656	42.5926
465	43.3723	728	43.3723	991	43.3723	1237	43.3723	1508	43.3723	1751	43.3723	2018	43.3723	2269	43.3723	2559	43.3723	2803	43.3723	3063	43.3723	3285	43.3723	3570	43.3723	3839	43.3723	4083	43.3723	4335	43.3723	4609	43.3723	4861	43.3723	5122	43.3723	5378	43.3723	5636	43.3723	5861	43.3723	6138	43.3723	6402	43.3723	6657	43.3723
465	44.1521	728	44.1521	991	44.1521	1237	44.1521	1510	44.1521	1753	44.1521	2021	44.1521	2270	44.1521	2559	44.1521	2806	44.1521	3063	44.1521	3285	44.1521	3573	44.1521	3839	44.1521	4083	44.1521	4340	44.1521	4613	44.1521	4861	44.1521	5128	44.1521	5380	44.1521	5640	44.1521	5863	44.1521	6140	44.1521	6404	44.1521	6658	44.1521
468	44.9318	731	44.9318	998	44.9318	1239	44.9318	1511	44.9318	1755	44.9318	2021	44.9318	2278	44.9318	2559	44.9318	2810	44.9318	3065	44.9318	3288	44.9318	3577	44.9318	3840	44.9318	4083	44.9318	4341	44.9318	4613	44.9318	4861	44.9318	5130	44.9318	5381	44.9318	5643	44.9318	5864	44.9318	6143	44.9318	6405	44.9318	6660	44.9318
469	45.7115	743	45.7115	999	45.7115	1240	45.7115	1514	45.7115	1755	45.7115	2021	45.7115	2278	45.7115	2559	45.7115	2810	45.7115	3067	45.7115	3291	45.7115	3577	45.7115	3841	45.7115	4084	45.7115	4342	45.7115	4617	45.7115	4862	45.7115	5133	45.7115	5384	45.7115	5644	45.7115	5864	45.7115	6144	45.7115	6406	45.7115	6660	45.7115
469	46.4912	747	46.4912	1001	46.4912	1240	46.4912	1517	46.4912	1757	46.4912	2022	46.4912	2278	46.4912	2563	46.4912	2810	46.4912	3069	46.4912	3291	46.4912	3584	46.4912	3844	46.4912	4084	46.4912	4342	46.4912	4628	46.4912	4862	46.4912	5133	46.4912	5388	46.4912	5650	46.4912	5868	46.4912	6145	46.4912	6408	46.4912	6663	46.4912
471	47.271	747	47.271	1001	47.271	1247	47.271	1519	47.271	1758	47.271	2024	47.271	2279	47.271	2563	47.271	2811	47.271	3070	47.271	3295	47.271	3585	47.271	3845	47.271	4086	47.271	4344	47.271	4629	47.271	4863	47.271	5136	47.271	5388	47.271	5650	47.271	5869	47.271	6151	47.271	6417	47.271	6663	47.271
472	48.0507	748	48.0507	1003	48.0507	1247	48.0507	1519	48.0507	1758	48.0507	2024	48.0507	2282	48.0507	2566	48.0507	2812	48.0507	3070	48.0507	3296	48.0507	3587	48.0507	3847	48.0507	4087	48.0507	4348	48.0507	4629	48.0507	4863	48.0507	5137	48.0507	5389	48.0507	5650	48.0507	5873	48.0507	6153	48.0507	6419	48.0507	6665	48.0507
475	48.8304	754	48.8304	1004	48.8304	1251	48.8304	1519	48.8304	1759	48.8304	2025	48.8304	2282	48.8304	2568	48.8304	2815	48.8304	3074	48.8304	3296	48.8304	3589	48.8304	3851	48.8304	4090	48.8304	4348	48.8304	4630	48.8304	4865	48.8304	5140	48.8304	5391	48.8304	5655	48.8304	5873	48.8304	6155	48.8304	6424	48.8304	6667	48.8304
475	49.6101	754	49.6101	1007	49.6101	1255	49.6101	1524	49.6101	1761	49.6101	2025	49.6101	2282	49.6101	2568	49.6101	2815	49.6101	3075	49.6101	3306	49.6101	3592	49.6101	3851	49.6101	4090	49.6101	4348	49.6101	4635	49.6101	4865	49.6101	5141	49.6101	5393	49.6101	5655	49.6101	5876	49.6101	6156	49.6101	6424	49.6101	6668	49.6101
476	50.3899	755	50.3899	1008	50.3899	1261	50.3899	1525	50.3899	1763	50.3899	2026	50.3899	2284	50.3899	2571	50.3899	2816	50.3899	3078	50.3899	3308	50.3899	3594	50.3899	3855	50.3899	4093	50.3899	4349	50.3899	4635	50.3899	4865	50.3899	5141	50.3899	5395	50.3899	5657	50.3899	5876	50.3899	6157	50.3899	6425	50.3899	6668	50.3899
478	51.1696	755	51.1696	1010	51.1696	1263	51.1696	1525	51.1696	1767	51.1696	2029	51.1696	2286	51.1696	2572	51.1696	2819	51.1696	3078	51.1696	3311	51.1696	3595	51.1696	3855	51.1696	4094	51.1696	4357	51.1696	4637	51.1696	4870	51.1696	5144	51.1696	5396	51.1696	5657	51.1696	5881	51.1696	6157	51.1696	6425	51.1696	6678	51.1696
478	51.9493	759	51.9493	1011	51.9493	1263	51.9493	1525	51.9493	1773	51.9493	2032	51.9493	2288	51.9493	2575	51.9493	2819	51.9493	3078	51.9493	3311	51.9493	3595	51.9493	3856	51.9493	4097	51.9493	4360	51.9493	4641	51.9493	4870	51.9493	5144	51.9493	5399	51.9493	5657	51.9493	5886	51.9493	6157	51.9493	6427	51.9493	6679	51.9493
478	52.729	764	52.729	1011	52.729	1265	52.729	1526	52.729	1775	52.729	2033	52.729	2292	52.729	2575	52.729	2819	52.729	3081	52.729	3314	52.729	3596	52.729	3856	52.729	4098	52.729	4360	52.729	4643	52.729	4875	52.729	5144	52.729	5402	52.729	5658	52.729	5890	52.729	6159	52.729	6427	52.729	6683	52.729
480	53.5088	767	53.5088	1011	53.5088	1270	53.5088	1526	53.5088	1777	53.5088	2035	53.5088	2297	53.5088	2579	53.5088	2820	53.5088	3082	53.5088	3315	53.5088	3596	53.5088	3860	53.5088	4098	53.5088	4361	53.5088	4644	53.5088	4875	53.5088	5147	53.5088	5404	53.5088	5659	53.5088	5891	53.5088	6163	53.5088	6433	53.5088	6683	53.5088
480	54.2885	768	54.2885	1011	54.2885	1272	54.2885	1528	54.2885	1778	54.2885	2037	54.2885	2302	54.2885	2579	54.2885	2820	54.2885	3087	54.2885	3317	54.2885	3598	54.2885	3862	54.2885	4101	54.2885	4363	54.2885	4647	54.2885	4875	54.2885	5147	54.2885	5406	54.2885	5661	54.2885	5891	54.2885	6167	54.2885	6435	54.2885	6687	54.2885
480	55.0682	771	55.0682	1014	55.0682	1272	55.0682	1529	55.0682	1781	55.0682	2039	55.0682	2302	55.0682	2579	55.0682	2824	55.0682	3090	55.0682	3318	55.0682	3602	55.0682	3866	55.0682	4103	55.0682	4363	55.0682	4647	55.0682	4878	55.0682	5151	55.0682	5406	55.0682	5661	55.0682	5892	55.0682	6168	55.0682	6435	55.0682	6688	55.0682
482	55.8479	772	55.8479	1015	55.8479	1273	55.8479	1533	55.8479	1781	55.8479	2044	55.8479	2302	55.8479	2581	55.8479	2824	55.8479	3093	55.8479	3319	55.8479	3602	55.8479	3866	55.8479	4103	55.8479	4363	55.8479	4648	55.8479	4879	55.8479	5158	55.8479	5408	55.8479	5661	55.8479	5894	55.8479	6174	55.8479	6436	55.8479	6693	55.8479
482	56.6277	773	56.6277	1015	56.6277	1276	56.6277	1535	56.6277	1782	56.6277	2044	56.6277	2304	56.6277	2582	56.6277	2826	56.6277	3093	56.6277	3319	56.6277	3606	56.6277	3867	56.6277	4106	56.6277	4364	56.6277	4652	56.6277	4882	56.6277	5161	56.6277	5417	56.6277	5664	56.6277	5895	56.6277	6174	56.6277	6440	56.6277	6698	56.6277
483	57.4074	776	57.4074	1019	57.4074	1276	57.4074	1540	57.4074	1786	57.4074	2044	57.4074	2305	57.4074	2582	57.4074	2827	57.4074	3094	57.4074	3321	57.4074	3609	57.4074	3870	57.4074	4107	57.4074	4367	57.4074	4654	57.4074	4886	57.4074	5161	57.4074	5421	57.4074	5666	57.4074	5896	57.4074	6175	57.4074	6446	57.4074	6699	57.4074
486	58.1871	776	58.1871	1019	58.1871	1276	58.1871	1544	58.1871	1786	58.1871	2044	58.1871	2305	58.1871	2582	58.1871	2831	58.1871	3099	58.1871	3321	58.1871	3616	58.1871	3871	58.1871	4109	58.1871	4371	58.1871	4654	58.1871	4887	58.1871	5161	58.1871	5421	58.1871	5673	58.1871	5896	58.1871	6176	58.1871	6447	58.1871	6699	58.1871
490	58.9669	777	58.9669	1019	58.9669	1277	58.9669	1551	58.9669	1788	58.9669	2049	58.9669	2308	58.9669	2585	58.9669	2832	58.9669	3099	58.9669	3325	58.9669	3620	58.9669	3871	58.9669	4109	58.9669	4376	58.9669	4656	58.9669	4888	58.9669	5162	58.9669	5424	58.9669	5673	58.9669	5900	58.9669	6178	58.9669	6447	58.9669	6701	58.9669
490	59.7466	777	59.7466	1022	59.7466	1277	59.7466	1553	59.7466	1790	59.7466	2051	59.7466	2315	59.7466	2585	59.7466	2836	59.7466	3103	59.7466	3333	59.7466	3621	59.7466	3876	59.7466	4110	59.7466	4377	59.7466	4659	59.7466	4888	59.7466	5165	59.7466	5428	59.7466	5675	59.7466	5900	59.7466	6182	59.7466	6448	59.7466	6701	59.7466
491	60.5263	781	60.5263	1023	60.5263	1278	60.5263	1555	60.5263	1790	60.5263	2055	60.5263	2323	60.5263	2590	60.5263	2840	60.5263	3109	60.5263	3333	60.5263	3623	60.5263	3879	60.5263	4111	60.5263	4380	60.5263	4665	60.5263	4890	60.5263	5166	60.5263	5430	60.5263	5679	60.5263	5902	60.5263	6186	60.5263	6451	60.5263	6701	60.5263
495	61.306	783	61.306	1026	61.306	1281	61.306	1555	61.306	1792	61.306	2068	61.306	2326	61.306	2594	61.306	2844	61.306	3109	61.306	3336	61.306	3625	61.306	3879	61.306	4113	61.306	4380	61.306	4667	61.306	4891	61.306	5169	61.306	5432	61.306	5682	61.306	5903	61.306	6187	61.306	6455	61.306	6705	61.306
495	62.0858	785	62.0858	1027	62.0858	1285	62.0858	1559	62.0858	1792	62.0858	2074	62.0858	2328	62.0858	2597	62.0858	2855	62.0858	3110	62.0858	3336	62.0858	3627	62.0858	3879	62.0858	4122	62.0858	4382	62.0858	4670	62.0858	4891	62.0858	5169	62.0858	5433	62.0858	5684	62.0858	5908	62.0858	6192	62.0858	6461	62.0858	6708	62.0858
498	62.8655	789	62.8655	1027	62.8655	1287	62.8655	1561	62.8655	1797	62.8655	2075	62.8655	2328	62.8655	2601	62.8655	2855	62.8655	3111	62.8655	3337	62.8655	3628	62.8655	3882	62.8655	4124	62.8655	4384	62.8655	4673	62.8655	4896	62.8655	5169	62.8655	5433	62.8655	5687	62.8655	5910	62.8655	6192	62.8655	6465	62.8655	6709	62.8655
506	63.6452	796	63.6452	1032	63.6452	1288	63.6452	1562	63.6452	1800	63.6452	2080	63.6452	2338	63.6452	2606	63.6452	2856	63.6452	3114	63.6452	3341	63.6452	3629	63.6452	3883	63.6452	4124	63.6452	4387	63.6452	4673	63.6452	4898	63.6452	5171	63.6452	5436	63.6452	5688	63.6452	5912	63.6452	6194	63.6452	6466	63.6452	6709	63.6452
506	64.4249	797	64.4249	1035	64.4249	1292	64.4249	1565	64.4249	1801	64.4249	2086	64.4249	2342	64.4249	2609	64.4249	2856	64.4249	3114	64.4249	3343	64.4249	3631	64.4249	3886	64.4249	4126	64.4249	4387	64.4249	4675	64.4249	4898	64.4249	5171	64.4249	5436	64.4249	5693	64.4249	5917	64.4249	6195	64.4249	6469	64.4249	6710	64.4249
508	65.2047	797	65.2047	1036	65.2047	1294	65.2047	1566	65.2047	1808	65.2047	2088	65.2047	2342	65.2047	2611	65.2047	2861	65.2047	3117	65.2047	3352	65.2047	3632	65.2047	3886	65.2047	4129	65.2047	4390	65.2047	4679	65.2047	4902	65.2047	5173	65.2047	5437	65.2047	5694	65.2047	5918	65.2047	6195	65.2047	6470	65.2047	6712	65.2047
510	65.9844	799	65.9844	1039	65.9844	1295	65.9844	1568	65.9844	1812	65.9844	2091	65.9844	2345	65.9844	2615	65.9844	2863	65.9844	3117	65.9844	3352	65.9844	3635	65.9844	3888	65.9844	4130	65.9844	4391	65.9844	4681	65.9844	4904	65.9844	5173	65.9844	5440	65.9844	5694	65.9844	5923	65.9844	6195	65.9844	6470	65.9844	6712	65.9844
512	66.7641	801	66.7641	1039	66.7641	1296	66.7641	1570	66.7641	1813	66.7641	2091	66.7641	2345	66.7641	2615	66.7641	2865	66.7641	3118	66.7641	3352	66.7641	3636	66.7641	3890	66.7641	4130	66.7641	4391	66.7641	4681	66.7641	4904	66.7641	5173	66.7641	5443	66.7641	5695	66.7641	5925	66.7641	6196	66.7641	6470	66.7641	6712	66.7641
512	67.5439	801	67.5439	1042	67.5439	1298	67.5439	1573	67.5439	1816	67.5439	2091	67.5439	2347	67.5439	2615	67.5439	2865	67.5439	3119	67.5439	3355	67.5439	3638	67.5439	3891	67.5439	4132	67.5439	4395	67.5439	4684	67.5439	4907	67.5439	5173	67.5439	5444	67.5439	5699	67.5439	5931	67.5439	6200	67.5439	6471	67.5439	6712	67.5439
514	68.3236	807	68.3236	1042	68.3236	1298	68.3236	1573	68.3236	1819	68.3236	2095	68.3236	2347	68.3236	2615	68.3236	2865	68.3236	3119	68.3236	3355	68.3236	3640	68.3236	3898	68.3236	4140	68.3236	4398	68.3236	4686	68.3236	4908	68.3236	5174	68.3236	5450	68.3236	5701	68.3236	5935	68.3236	6203	68.3236	6477	68.3236	6713	68.3236
517	69.1033	807	69.1033	1042	69.1033	1298	69.1033	1573	69.1033	1819	69.1033	2097	69.1033	2350	69.1033	2620	69.1033	2865	69.1033	3122	69.1033	3358	69.1033	3640	69.1033	3898	69.1033	4140	69.1033	4399	69.1033	4686	69.1033	4908	69.1033	5174	69.1033	5454	69.1033	5702	69.1033	5937	69.1033	6203	69.1033	6478	69.1033	6714	69.1033
518	69.883	807	69.883	1042	69.883	1299	69.883	1576	69.883	1821	69.883	2097	69.883	2351	69.883	2627	69.883	2867	69.883	3122	69.883	3361	69.883	3642	69.883	3901	69.883	4142	69.883	4402	69.883	4686	69.883	4908	69.883	5174	69.883	5454	69.883	5704	69.883	5939	69.883	6203	69.883	6480	69.883	6717	69.883
520	70.6628	807	70.6628	1043	70.6628	1307	70.6628	1576	70.6628	1821	70.6628	2098	70.6628	2353	70.6628	2632	70.6628	2871	70.6628	3131	70.6628	3361	70.6628	3643	70.6628	3902	70.6628	4142	70.6628	4402	70.6628	4688	70.6628	4912	70.6628	5175	70.6628	5455	70.6628	5706	70.6628	5943	70.6628	6205	70.6628	6481	70.6628	6718	70.6628
521	71.4425	809	71.4425	1044	71.4425	1311	71.4425	1583	71.4425	1825	71.4425	2099	71.4425	2353	71.4425	2634	71.4425	2871	71.4425	3134	71.4425	3362	71.4425	3647	71.4425	3905	71.4425	4144	71.4425	4403	71.4425	4688	71.4425	4914	71.4425	5177	71.4425	5456	71.4425	5706	71.4425	5949	71.4425	6207	71.4425	6482	71.4425	6720	71.4425
525	72.2222	813	72.2222	1046	72.2222	1314	72.2222	1586	72.2222	1827	72.2222	2103	72.2222	2354	72.2222	2635	72.2222	2872	72.2222	3136	72.2222	3366	72.2222	3647	72.2222	3907	72.2222	4149	72.2222	4403	72.2222	4689	72.2222	4918	72.2222	5183	72.2222	5458	72.2222	5712	72.2222	5949	72.2222	6214	72.2222	6485	72.2222	6723	72.2222
527	73.0019	813	73.0019	1047	73.0019	1316	73.0019	1588	73.0019	1832	73.0019	2103	73.0019	2355	73.0019	2636	73.0019	2872	73.0019	3136	73.0019	3369	73.0019	3653	73.0019	3911	73.0019	4152	73.0019	4403	73.0019	4690	73.0019	4919	73.0019	5186	73.0019	5458	73.0019	5716	73.0019	5952	73.0019	6215	73.0019	6488	73.0019	6723	73.0019
529	73.7817	816	73.7817	1048	73.7817	1317	73.7817	1588	73.7817	1832	73.7817	2107	73.7817	2358	73.7817	2636	73.7817	2879	73.7817	3138	73.7817	3370	73.7817	3657	73.7817	3911	73.7817	4152	73.7817	4403	73.7817	4690	73.7817	4919	73.7817	5189	73.7817	5459	73.7817	5716	73.7817	5952	73.7817	6217	73.7817	6489	73.7817	6732	73.7817
531	74.5614	816	74.5614	1050	74.5614	1324	74.5614	1590	74.5614	1832	74.5614	2109	74.5614	2358	74.5614	2636	74.5614	2880	74.5614	3138	74.5614	3370	74.5614	3660	74.5614	3913	74.5614	4155	74.5614	4405	74.5614	4692	74.5614	4926	74.5614	5189	74.5614	5459	74.5614	5717	74.5614	5953	74.5614	6217	74.5614	6493	74.5614	6733	74.5614
533	75.3411	817	75.3411	1059	75.3411	1325	75.3411	1592	75.3411	1833	75.3411	2113	75.3411	2368	75.3411	2638	75.3411	2884	75.3411	3139	75.3411	3385	75.3411	3660	75.3411	3914	75.3411	4156	75.3411	4407	75.3411	4694	75.3411	4930	75.3411	5190	75.3411	5462	75.3411	5717	75.3411	5954	75.3411	6218	75.3411	6493	75.3411	6733	75.3411
535	76.1209	819	76.1209	1062	76.1209	1328	76.1209	1592	76.1209	1835	76.1209	2114	76.1209	2369	76.1209	2639	76.1209	2885	76.1209	3148	76.1209	3389	76.1209	3664	76.1209	3917	76.1209	4161	76.1209	4407	76.1209	4694	76.1209	4930	76.1209	5190	76.1209	5466	76.1209	5723	76.1209	5954	76.1209	6219	76.1209	6494	76.1209	6738	76.1209
538	76.9006	821	76.9006	1067	76.9006	1331	76.9006	1597	76.9006	1835	76.9006	2117	76.9006	2372	76.9006	2641	76.9006	2887	76.9006	3148	76.9006	3394	76.9006	3667	76.9006	3917	76.9006	4168	76.9006	4411	76.9006	4694	76.9006	4931	76.9006	5193	76.9006	5466	76.9006	5724	76.9006	5957	76.9006	6225	76.9006	6499	76.9006	6739	76.9006
542	77.6803	825	77.6803	1068	77.6803	1332	77.6803	1597	77.6803	1836	77.6803	2118	77.6803	2372	77.6803	2643	77.6803	2888	77.6803	3148	77.6803	3396	77.6803	3667	77.6803	3919	77.6803	4169	77.6803	4422	77.6803	4696	77.6803	4935	77.6803	5195	77.6803	5467	77.6803	5724	77.6803	5957	77.6803	6233	77.6803	6504	77.6803	6747	77.6803
547	78.46	830	78.46	1071	78.46	1335	78.46	1601	78.46	1837	78.46	2118	78.46	2373	78.46	2646	78.46	2888	78.46	3151	78.46	3398	78.46	3669	78.46	3924	78.46	4172	78.46	4422	78.46	4697	78.46	4936	78.46	5201	78.46	5469	78.46	5726	78.46	5960	78.46	6233	78.46	6504	78.46	6748	78.46
550	79.2398	833	79.2398	1075	79.2398	1336	79.2398	1602	79.2398	1840	79.2398	2119	79.2398	2376	79.2398	2647	79.2398	2891	79.2398	3152	79.2398	3399	79.2398	3671	79.2398	3930	79.2398	4177	79.2398	4422	79.2398	4700	79.2398	4939	79.2398	5202	79.2398	5469	79.2398	5727	79.2398	5960	79.2398	6234	79.2398	6505	79.2398	6753	79.2398
551	80.0195	833	80.0195	1075	80.0195	1342	80.0195	1604	80.0195	1844	80.0195	2119	80.0195	2377	80.0195	2647	80.0195	2892	80.0195	3158	80.0195	3400	80.0195	3672	80.0195	3932	80.0195	4179	80.0195	4426	80.0195	4704	80.0195	4939	80.0195	5205	80.0195	5470	80.0195	5730	80.0195	5965	80.0195	6236	80.0195	6505	80.0195	6754	80.0195
554	80.7992	837	80.7992	1076	80.7992	1346	80.7992	1605	80.7992	1844	80.7992	2119	80.7992	2378	80.7992	2651	80.7992	2892	80.7992	3159	80.7992	3405	80.7992	3675	80.7992	3934	80.7992	4180	80.7992	4428	80.7992	4704	80.7992	4944	80.7992	5207	80.7992	5470	80.7992	5734	80.7992	5966	80.7992	6236	80.7992	6508	80.7992	6755	80.7992
554	81.579	837	81.579	1078	81.579	1346	81.579	1605	81.579	1846	81.579	2125	81.579	2382	81.579	2651	81.579	2892	81.579	3160	81.579	3405	81.579	3675	81.579	3937	81.579	4182	81.579	4429	81.579	4704	81.579	4947	81.579	5209	81.579	5472	81.579	5734	81.579	5968	81.579	6237	81.579	6508	81.579	6759	81.579
558	82.3587	840	82.3587	1083	82.3587	1346	82.3587	1608	82.3587	1846	82.3587	2125	82.3587	2388	82.3587	2651	82.3587	2901	82.3587	3160	82.3587	3406	82.3587	3678	82.3587	3938	82.3587	4184	82.3587	4429	82.3587	4714	82.3587	4949	82.3587	5210	82.3587	5473	82.3587	5742	82.3587	5969	82.3587	6240	82.3587	6509	82.3587	6761	82.3587
558	83.1384	841	83.1384	1084	83.1384	1347	83.1384	1616	83.1384	1848	83.1384	2126	83.1384	2389	83.1384	2651	83.1384	2905	83.1384	3166	83.1384	3410	83.1384	3678	83.1384	3938	83.1384	4187	83.1384	4432	83.1384	4714	83.1384	4955	83.1384	5211	83.1384	5474	83.1384	5744	83.1384	5970	83.1384	6240	83.1384	6511	83.1384	6761	83.1384
574	83.9181	841	83.9181	1086	83.9181	1347	83.9181	1620	83.9181	1848	83.9181	2128	83.9181	2391	83.9181	2660	83.9181	2905	83.9181	3168	83.9181	3413	83.9181	3679	83.9181	3941	83.9181	4190	83.9181	4438	83.9181	4714	83.9181	4956	83.9181	5222	83.9181	5474	83.9181	5744	83.9181	5977	83.9181	6242	83.9181	6512	83.9181	6763	83.9181
574	84.6979	841	84.6979	1095	84.6979	1350	84.6979	1621	84.6979	1851	84.6979	2129	84.6979	2392	84.6979	2662	84.6979	2906	84.6979	3174	84.6979	3414	84.6979	3680	84.6979	3941	84.6979	4192	84.6979	4443	84.6979	4715	84.6979	4959	84.6979	5230	84.6979	5476	84.6979	5748	84.6979	5984	84.6979	6248	84.6979	6512	84.6979	6766	84.6979
577	85.4776	845	85.4776	1097	85.4776	1353	85.4776	1621	85.4776	1852	85.4776	2130	85.4776	2396	85.4776	2662	85.4776	2908	85.4776	3175	85.4776	3418	85.4776	3680	85.4776	3942	85.4776	4194	85.4776	4443	85.4776	4718	85.4776	4963	85.4776	5238	85.4776	5477	85.4776	5748	85.4776	5985	85.4776	6248	85.4776	6513	85.4776	6770	85.4776
578	86.2573	848	86.2573	1097	86.2573	1353	86.2573	1624	86.2573	1854	86.2573	2132	86.2573	2397	86.2573	2662	86.2573	2908	86.2573	3178	86.2573	3421	86.2573	3685	86.2573	3952	86.2573	4195	86.2573	4443	86.2573	4720	86.2573	4968	86.2573	5240	86.2573	5478	86.2573	5748	86.2573	5988	86.2573	6257	86.2573	6516	86.2573	6773	86.2573
580	87.037	850	87.037	1100	87.037	1362	87.037	1627	87.037	1856	87.037	2132	87.037	2397	87.037	2668	87.037	2910	87.037	3179	87.037	3424	87.037	3687	87.037	3952	87.037	4198	87.037	4447	87.037	4720	87.037	4969	87.037	5242	87.037	5483	87.037	5749	87.037	5991	87.037	6260	87.037	6528	87.037	6774	87.037
581	87.8168	860	87.8168	1101	87.8168	1366	87.8168	1627	87.8168	1858	87.8168	2134	87.8168	2400	87.8168	2668	87.8168	2910	87.8168	3179	87.8168	3425	87.8168	3690	87.8168	3956	87.8168	4198	87.8168	4449	87.8168	4727	87.8168	4977	87.8168	5243	87.8168	5484	87.8168	5749	87.8168	5993	87.8168	6261	87.8168	6528	87.8168	6777	87.8168
585	88.5965	861	88.5965	1101	88.5965	1368	88.5965	1627	88.5965	1858	88.5965	2136	88.5965	2400	88.5965	2669	88.5965	2916	88.5965	3182	88.5965	3428	88.5965	3690	88.5965	3956	88.5965	4200	88.5965	4451	88.5965	4727	88.5965	4977	88.5965	5250	88.5965	5484	88.5965	5750	88.5965	5993	88.5965	6261	88.5965	6532	88.5965	6781	88.5965
589	89.3762	861	89.3762	1105	89.3762	1370	89.3762	1628	89.3762	1867	89.3762	2138	89.3762	2401	89.3762	2671	89.3762	2916	89.3762	3183	89.3762	3431	89.3762	3693	89.3762	3957	89.3762	4208	89.3762	4457	89.3762	4731	89.3762	4980	89.3762	5251	89.3762	5487	89.3762	5756	89.3762	5995	89.3762	6262	89.3762	6534	89.3762	6783	89.3762
591	90.156	862	90.156	1107	90.156	1372	90.156	1632	90.156	1870	90.156	2138	90.156	2416	90.156	2671	90.156	2918	90.156	3184	90.156	3433	90.156	3700	90.156	3959	90.156	4208	90.156	4460	90.156	4737	90.156	4980	90.156	5252	90.156	5488	90.156	5759	90.156	5996	90.156	6264	90.156	6535	90.156	6785	90.156
593	90.9357	865	90.9357	1111	90.9357	1372	90.9357	1634	90.9357	1871	90.9357	2138	90.9357	2418	90.9357	2676	90.9357	2920	90.9357	3184	90.9357	3435	90.9357	3700	90.9357	3963	90.9357	4210	90.9357	4461	90.9357	4738	90.9357	4981	90.9357	5252	90.9357	5488	90.9357	5761	90.9357	6003	90.9357	6265	90.9357	6536	90.9357	6789	90.9357
596	91.7154	866	91.7154	1113	91.7154	1373	91.7154	1634	91.7154	1871	91.7154	2141	91.7154	2419	91.7154	2677	91.7154	2921	91.7154	3186	91.7154	3436	91.7154	3705	91.7154	3967	91.7154	4214	91.7154	4466	91.7154	4738	91.7154	4983	91.7154	5254	91.7154	5491	91.7154	5766	91.7154	6008	91.7154	6269	91.7154	6541	91.7154	6793	91.7154
599	92.4951	869	92.4951	1117	92.4951	1375	92.4951	1634	92.4951	1897	92.4951	2142	92.4951	2419	92.4951	2679	92.4951	2922	92.4951	3187	92.4951	3442	92.4951	3707	92.4951	3968	92.4951	4215	92.4951	4468	92.4951	4739	92.4951	4985	92.4951	5255	92.4951	5494	92.4951	5767	92.4951	6011	92.4951	6269	92.4951	6541	92.4951	6795	92.4951
600	93.2749	870	93.2749	1119	93.2749	1376	93.2749	1635	93.2749	1897	93.2749	2145	93.2749	2419	93.2749	2681	93.2749	2925	93.2749	3188	93.2749	3442	93.2749	3708	93.2749	3971	93.2749	4222	93.2749	4472	93.2749	4739	93.2749	4987	93.2749	5259	93.2749	5496	93.2749	5768	93.2749	6015	93.2749	6271	93.2749	6542	93.2749	6798	93.2749
603	94.0546	874	94.0546	1127	94.0546	1383	94.0546	1638	94.0546	1898	94.0546	2148	94.0546	2426	94.0546	2681	94.0546	2928	94.0546	3192	94.0546	3443	94.0546	3711	94.0546	3971	94.0546	4223	94.0546	4474	94.0546	4741	94.0546	4997	94.0546	5263	94.0546	5499	94.0546	5768	94.0546	6031	94.0546	6272	94.0546	6542	94.0546	6800	94.0546
608	94.8343	879	94.8343	1128	94.8343	1383	94.8343	1638	94.8343	1898	94.8343	2159	94.8343	2426	94.8343	2684	94.8343	2929	94.8343	3192	94.8343	3444	94.8343	3711	94.8343	3972	94.8343	4226	94.8343	4483	94.8343	4742	94.8343	4997	94.8343	5264	94.8343	5500	94.8343	5768	94.8343	6032	94.8343	6275	94.8343	6545	94.8343	6802	94.8343
612	95.614	881	95.614	1129	95.614	1384	95.614	1639	95.614	1898	95.614	2163	95.614	2426	95.614	2686	95.614	2940	95.614	3194	95.614	3451	95.614	3711	95.614	3973	95.614	4227	95.614	4485	95.614	4744	95.614	5001	95.614	5267	95.614	5503	95.614	5770	95.614	6034	95.614	6277	95.614	6546	95.614	6808	95.614
621	96.3938	882	96.3938	1129	96.3938	1390	96.3938	1641	96.3938	1905	96.3938	2164	96.3938	2429	96.3938	2687	96.3938	2946	96.3938	3200	96.3938	3454	96.3938	3712	96.3938	3973	96.3938	4229	96.3938	4487	96.3938	4745	96.3938	5002	96.3938	5267	96.3938	5514	96.3938	5778	96.3938	6034	96.3938	6284	96.3938	6549	96.3938	6810	96.3938
625	97.1735	883	97.1735	1129	97.1735	1392	97.1735	1643	97.1735	1905	97.1735	2168	97.1735	2430	97.1735	2687	97.1735	2948	97.1735	3203	97.1735	3455	97.1735	3713	97.1735	3980	97.1735	4230	97.1735	4491	97.1735	4745	97.1735	5004	97.1735	5268	97.1735	5515	97.1735	5781	97.1735	6035	97.1735	6285	97.1735	6555	97.1735	6814	97.1735
625	97.9532	885	97.9532	1135	97.9532	1398	97.9532	1650	97.9532	1910	97.9532	2172	97.9532	2431	97.9532	2692	97.9532	2948	97.9532	3204	97.9532	3457	97.9532	3716	97.9532	3982	97.9532	4234	97.9532	4493	97.9532	4749	97.9532	5008	97.9532	5270	97.9532	5520	97.9532	5781	97.9532	6035	97.9532	6292	97.9532	6558	97.9532	6815	97.9532
625	98.7329	885	98.7329	1137	98.7329	1399	98.7329	1652	98.7329	1913	98.7329	2172	98.7329	2433	98.7329	2692	98.7329	2950	98.7329	3207	98.7329	3457	98.7329	3719	98.7329	3983	98.7329	4237	98.7329	4494	98.7329	4752	98.7329	5008	98.7329	5271	98.7329	5520	98.7329	5789	98.7329	6037	98.7329	6295	98.7329	6559	98.7329	6818	98.7329
626	99.5127	885	99.5127	1141	99.5127	1402	99.5127	1653	99.5127	1916	99.5127	2173	99.5127	2433	99.5127	2692	99.5127	2950	99.5127	3208	99.5127	3458	99.5127	3723	99.5127	3983	99.5127	4239	99.5127	4498	99.5127	4753	99.5127	5010	99.5127	5272	99.5127	5522	99.5127	5789	99.5127	6041	99.5127	6296	99.5127	6562	99.5127	6821	99.5127
[truncated: 14 more columns]
