# Supplementary material for: Monolithic three-dimensional integration of RRAM-based hybrid memory architecture for one-shot learning
Source: Nat Commun. 2023 Nov 6;14:7140. doi: 10.1038/s41467-023-42981-1 (PMC10628152; doi:10.1038/s41467-023-42981-1)
Supplement: Supplementary file 3 — Source Data [file 41467_2023_42981_MOESM3_ESM.zip › Source Data/Figure2.i.xls]

## Sheet: Unit
Unit
Current	nA

## Sheet: Read Current @ VBL = 0.2 V
	8 columns
128 rows	3896	5167	3827	5108	4649	4359	2990	4697
	5133	5595	3968	3866	3625	5291	3861	7434
	3362	3831	5016	4218	6423	3921	4974	3890
	4337	4654	4970	4201	3744	4278	3872	4661
	1248	3787	4825	5156	3897	5027	5151	3727
	4572	3286	4498	5259	4635	4640	3942	4841
	4350	3235	2412	3841	5391	1964	4045	3923
	5891	3264	4774	4181	4117	3806	3897	5467
	4960	4161	3219	4369	5048	4250	3448	4964
	4532	4777	4700	4188	3959	4263	3814	5718
	3995	4480	4559	3786	5009	3457	4362	4983
	2282	3895	5044	4317	3712	4445	3955	3723
	4012	3870	4959	4161	5227	4087	4405	5191
	5589	2682	4552	4321	5003	4203	4376	4161
	4314	2991	4592	4514	4984	4552	3920	3696
	6453	4634	3705	3332	5170	3828	4165	4723
	4842	5394	5527	5305	3911	3857	4234	4123
	3791	2912	3762	4997	4053	4648	3886	3984
	3922	3937	4930	4003	4426	8249	4992	3556
	4237	5077	5092	5307	2882	5187	4275	4613
	4277	4654	4150	4395	5250	4476	7741	4682
	3573	1114	4081	3256	4480	4936	4384	3600
	5448	2665	4218	2661	3876	3804	3779	6181
	4724	3731	3880	4619	3971	5113	4696	5048
	4297	3865	3730	3977	5082	5176	4462	4369
	7152	5722	3979	4630	3725	4691	3754	5077
	4449	4435	4420	3303	5395	4312	3268	4813
	4588	3842	4552	4207	3968	4440	3729	4245
	3799	4741	4887	3019	5059	3743	4435	4611
	5028	4717	3968	5156	4939	3666	3986	5166
	3674	5252	4154	5094	6452	4684	4838	4223
	5231	4222	4199	6633	4262	4212	3718	4380
	6717	5681	4958	3411	4608	4490	3584	3746
	4655	4275	5001	6014	5151	3737	5254	5230
	5154	4823	4114	3291	2581	2710	6206	2971
	5139	3775	3941	4360	3629	5383	3816	3739
	4486	5061	3947	4040	3880	4360	4828	4674
	3829	3885	3777	5017	5834	8395	3985	5233
	3978	4314	3777	5126	4692	5225	3962	1478
	4172	4985	3802	3628	5048	5066	4694	4785
	3926	4281	4543	3634	4336	3793	6014	4655
	3810	3813	3832	4140	4476	5868	4423	5143
	5170	4716	5712	4347	5173	4344	4773	4716
	5088	4313	4180	4736	3911	3919	3211	5010
	4553	4605	4487	6353	3140	6286	4719	5005
	2902	4496	4703	4968	4721	6065	3748	4897
	3739	4894	4263	3402	3725	4405	4010	4746
	3817	537	4576	5170	4310	4650	3625	3944
	3491	5058	4070	5235	5013	6537	5381	4345
	4156	3876	3801	4227	3893	5066	4079	3064
	2497	4996	2548	5015	3851	4989	4962	3921
	4962	4957	4315	3797	3755	3793	3603	4373
	5142	1753	5567	5746	5720	6758	4617	4066
	3814	4013	3775	3674	5118	5784	4740	4181
	7243	3405	4712	5097	3967	4878	3849	4148
	5011	5220	3915	4196	4157	4796	5017	5109
	4538	4146	4773	4718	4392	3886	5494	4850
	3663	2389	3963	8130	4197	4679	3404	4765
	5808	4968	3649	4542	2903	2939	4962	3819
	4635	4061	4947	4743	5114	4017	4586	3774
	4401	5102	3729	3789	3142	4249	5008	3932
	3866	4212	3921	4190	4799	5071	3506	4997
	2774	5692	4932	4095	5056	4280	5045	4791
	4885	5094	4145	4444	5178	5121	4133	5147
	4767	5065	2697	4973	4233	4154	2226	3955
	4410	3455	3803	5057	4652	3790	3992	4718
	5193	4961	3847	5994	2774	4753	6556	2059
	4089	4057	4238	4239	6514	4263	2952	4555
	5101	4231	4943	5183	5196	4934	4284	5131
	4748	3711	4001	3387	3946	3841	3930	5319
	5181	6430	1060	1580	3971	5044	3199	3842
	4970	5002	4497	3989	5837	3955	5045	4978
	3795	4759	4874	3864	5170	3938	5415	5130
	5027	2164	5456	5135	5065	5017	4944	4081
	5350	4599	4398	4261	6328	4147	4296	3497
	3954	4521	4761	5356	5460	4242	3997	3927
	4611	4076	5167	4039	5060	3781	4752	3747
	5736	4585	3458	3960	4886	3905	3397	5066
	5293	5148	3771	4297	5156	4008	2826	4109
	3830	3950	2865	4840	1566	4066	3822	3923
	3054	2759	3802	3855	4116	3895	4203	4914
	3899	5172	4450	4045	4086	3862	3913	5851
	3210	3963	6076	3697	3756	1788	3735	4377
	4002	4174	3786	3974	4995	4181	4311	5271
	5848	4309	4729	4202	1708	5028	5059	4770
	5031	5099	4950	4091	5661	5369	4858	5689
	4595	5736	1186	4796	4193	5188	4888	4983
	6134	4173	4693	5591	2955	4529	5752	4941
	3787	5115	5157	3997	6415	5010	3981	3818
	3356	1422	3838	3654	1995	3830	5838	4045
	4523	5746	3887	5046	4837	4631	5525	3650
	3423	3430	4428	3962	4753	4284	3366	4342
	4587	3845	4756	4803	3951	3580	4820	3903
	4908	4797	5162	4634	4928	4645	3858	3850
	4986	3841	7619	2913	4795	4753	3769	3739
	4801	3783	2066	5645	2774	5321	5145	3552
	2650	5850	4587	4708	5629	3906	5147	4128
	3979	5176	5094	5078	4240	5969	4797	4891
	4985	3675	2685	3966	3868	3849	5023	4788
	3683	3551	4263	3435	4729	6388	3733	4151
	3864	5192	4704	5097	3398	5116	4149	5055
	3503	4680	4483	5112	3759	6602	921	4607
	6827	4039	2508	2683	4313	2087	3925	4075
	4429	4469	3875	4341	4809	4172	5203	5042
	5105	4987	5260	4047	4539	4870	3434	3867
	2694	5021	4138	4851	3392	5099	2051	4967
	4964	3659	5108	4207	4724	3907	5880	4127
	3347	3983	4258	4216	4984	5021	5047	3440
	5188	3911	4967	4304	4950	4142	4516	4356
	5035	3974	3960	4560	3764	4812	3854	4116
	4921	5034	4636	4047	4222	4688	3862	3534
	6255	3673	3734	5116	4132	2455	4207	3921
	4376	4961	4803	3955	3814	5381	3115	5055
	3208	3919	4223	3888	2446	4982	3986	5155
	3679	4603	4293	5091	5181	4502	4723	5546
	3345	4947	5037	3985	4212	4297	4815	4096
	5152	4880	4264	3853	4478	4942	3859	4607
	4100	4756	1545	4969	4360	3779	3889	3522
	3788	4943	6745	406	4981	5155	3938	4924
	3792	6154	5314	3794	3795	4658	3936	3407
	5162	3793	4886	3867	3970	3777	4762	4968
	4947	4455	3834	3960	5148	3956	3958	4203
	4821	3637	3623	4175	5336	3425	6072	4520
	4449	5061	3714	4284	4955	4431	3735	3951
	3988	3365	4433	3713	3959	5436	5804	4048
	5499	4280	3851	4740	4688	3844	4293	5012
	3807	4102	3920	6948	3479	3975	3955	3807
	4136	5241	4850	4126	5063	3976	4943	4296
