# Supplementary material for: Monolithic three-dimensional integration of RRAM-based hybrid memory architecture for one-shot learning
Source: Nat Commun. 2023 Nov 6;14:7140. doi: 10.1038/s41467-023-42981-1 (PMC10628152; doi:10.1038/s41467-023-42981-1)
Supplement: Supplementary file 3 — Source Data [file 41467_2023_42981_MOESM3_ESM.zip › Source Data/Figure2.j.xls]

## Sheet: G_error_div_G_mapped
	8 columns
128 rows	0.000225968	0.000381953	0.000189791	1.53191e-05	0.000151609	0.000153648	0.000892732	0.00051531
	0.000234304	5.73155e-05	9.563e-05	0.000139747	0.000610215	0.000231414	0.000389821	9.10869e-05
	0.000708195	0.000182678	0.000409675	0.000532947	0.000176503	0.000262856	0.000329974	0.000253599
	0.00025261	0.000351936	0.000392968	0.000391642	0.000627941	0.000536594	0.000413487	6.46363e-05
	0.00759	0.00048596	0.00028743	0.00034456	0.000205763	0.000276843	9.74995e-05	0.000890893
	0.000166166	0.000257121	0.000287841	3.25975e-05	0.000115745	0.000431129	0.00061294	0.000515902
	0.000450754	0.000935883	0.00196	8.10857e-05	0.000167082	0.00261	0.00019404	7.77364e-05
	0.00017173	0.000312917	0.000563207	0.000225202	1.18047e-05	0.000300279	0.000252684	0.00025405
	0.000429641	4.04975e-05	0.00052005	0.000481415	8.20681e-05	0.000359744	0.00102	0.000499051
	0.000326183	0	0.000345026	0.000638145	0.000713003	0.000143946	0.000633655	3.67786e-05
	0.000195755	0.00014848	0.000512185	0.000909303	0.000236309	0.00046766	0.000260454	0.000278009
	0.0021	0.000792128	0.000101669	0.000254969	0.000727336	0.000401827	0.000253161	0.000334859
	0.000735578	0.00065722	0.000433706	0.000110243	0.000354148	0.000645185	0.000414869	0.000343731
	3.83342e-05	9.7569e-05	8.65268e-05	0.000415517	0.000242622	6.81251e-05	0.000189554	0.000341615
	0.000165382	0.000111408	0.000119209	0.00032366	1.61156e-05	0.000328179	0.000443597	0.000507119
	0.000187146	8.34981e-05	4.36383e-05	0.000461176	0.000385397	0.000209854	0.000742872	0.0002218
	0.000215264	0.000343057	0.000235448	0.000345331	0.000131427	2.69173e-05	0.000168543	0.000153919
	0.000410984	0.00126	0.000175478	0.000237436	0.000811118	0.000461999	4.64385e-05	0.000442382
	0.000490331	0.000547018	0.000107542	0.00072708	0.000513834	3.80895e-05	0.000231374	0.000746724
	0.000634945	0.000188282	8.13276e-05	0.000417364	0.000463276	0.00044101	0.000617792	0.000450923
	0.000622567	0.000478489	0.000410928	0.000540778	0.000113139	0.000191296	0.000123959	0.000358815
	0.000680204	0.000241095	0.000178816	0.0005082	0.000206167	0.000512085	0.000429382	0.000765353
	0.000346716	0.00078576	0.000217198	0.000690331	0.000453816	0.000334317	0.000793355	0.000171945
	0.000296033	0.000733645	0.000482351	0.000158197	0.000460695	0.000165877	0.000572764	0.000140273
	0.000262385	0.000199281	0.000137263	0.000648557	0.000394969	0.00026103	0.000491264	0.000437803
	0.000222443	0.00024691	0.000735748	5.58337e-05	0.000571334	0.000322245	0.000171399	3.10853e-05
	0.000649773	0.000132965	0.00016262	0.000286839	0.000173392	5.36572e-05	0.000890903	0.000513123
	0.000405615	0.00035417	6.77746e-05	2.2579e-05	0.000799428	0.000334815	0.000535632	0.000314919
	0.000451045	0.000272276	0.000502372	0.00122	4.28859e-05	0.00067487	0.000653941	0.000149471
	1.97971e-05	0.000181312	0.000473621	0.000473986	0.000314782	0.000752488	3.15103e-05	0.000193006
	5.91372e-05	0.000100971	0.00068137	0.000124099	0.000197054	0.000463728	0.000512472	0.00024932
	0.000422078	0.000211279	0.00032999	0.000205038	0.000331079	0.000620304	0.000335756	0.000544445
	0.000112185	0.00031645	0.000437773	0.000172911	0.000442886	0.000196659	0.000322882	0.000727859
	0.00019559	0.000378094	0.000384313	0.000263934	0.000314052	0.000771908	0.00027563	0.000404382
	0.000415272	0.000515625	0.00061798	0.000982783	0.000327462	0.00128	0.000305661	0.00131
	0.000133438	0.000616845	0.000572796	0.000453766	0.000252877	0.0002483	0.000256575	0.000697253
	0.000170241	3.50741e-05	0.000611371	0.000235032	0.000204289	0.00016711	0.000199689	0.000453421
	0.000369828	9.90013e-05	0.000535703	0.000208364	0.000253432	0.000147146	8.21305e-05	0.000134166
	0.000808808	0.000505114	0.000589423	0.000499614	0.000123355	0.000403944	0.000295901	0.00257
	0.000121261	0.000375141	0.000528751	0.000299518	0.00049062	0.000265243	0.000299802	4.37659e-05
	0.000502809	0.000237008	0.000538836	0.000336588	0.000367447	0.00068382	5.786e-05	0.000119321
	0.000299651	0.000305903	0.000148967	0.000194085	5.00246e-05	0.000234859	5.60886e-05	0.000102617
	0.000350433	0.000511115	0.000123463	0.000230515	0.000400506	2.11786e-05	0.00052648	0.000526164
	0.000206885	0.000293972	0.000628483	0.000427574	0.000239627	0.000681873	0.000283831	0.000232323
	0.000508917	0.00044798	0.000175208	0.000272215	1.01401e-05	0.000236289	0.00056712	0
	0.000913205	0.00021071	0.000381999	0.000104795	0.00041352	0.000137491	0.000107209	0.00052613
	0.000878591	0.000500952	0.00063182	0.000130179	0.000891836	0.000189094	7.4404e-05	2.22208e-05
	0.000305266	0.03166	0.000375483	0.000169836	9.73039e-05	0.000462989	0.000776554	0.000248266
	0.000680427	0.0004283	6.05184e-05	0.000467274	0.000228159	0.000113814	0.000114672	0.000486803
	0.000587418	0.000648888	0.000601926	0.000163428	0.000253206	5.43999e-05	0.000575185	0.000647314
	0.00143	0.000311579	0.00108	0.000212423	0.000265666	0.000159429	4.45768e-05	1.30018e-05
	0.00031583	0.000205441	8.56153e-05	0.000294914	0.000670618	0.000757967	0.000843991	0.000285911
	0.000396437	0.00164	0.000345315	0.000134295	0.000270012	0.000163824	0.000486104	0.000176675
	0.000369481	0.000617249	0.000763285	0.000516021	0.000200557	0.000193444	0.000371658	0.00015546
	9.8415e-05	0.000475192	0.000135983	0.000182596	0.000671951	2.93768e-05	2.69732e-05	0.000467341
	0.000298144	0.000215249	0.000654779	0.000593768	0.000696781	0.00020235	0.000181094	0.000458749
	0.000586117	0.000612347	0.000247249	0.000491488	0.000422425	0.000206935	0.000238304	0.000243658
	0.000221772	0.00191	0.00066942	8.07109e-05	0.000656941	0.000551767	0.000916648	7.02329e-05
	0.00018881	0.000490175	0.000616662	0.000115724	0.000888567	0.000252804	0.000129135	0.000431582
	0.000173614	0.000358523	0.00026075	7.58402e-05	0.000215546	0.000184538	2.38007e-05	0.000576918
	0.000314058	0.000328101	0.000869772	0.000545717	0.00125	0.000386802	0.000248075	0.000334204
	0.000310688	0.000354696	0.000143905	0.000501862	0.000425349	7.7815e-06	8.11209e-05	9.56554e-05
	0.000567596	8.29427e-05	0.000516809	0.000381563	0.000101189	0.000445037	0.000217606	1.7441e-05
	7.99304e-05	0.000120198	0.000156133	0.000528612	0.000423069	0.000192556	0.00048196	6.05848e-05
	0.000540195	0.00030076	0.00124	0.000396384	0.00048991	0.000115349	0.00187	3.20051e-05
	0.000339351	0.000598889	0.000699945	3.51295e-05	0.000172341	0.000578773	0.000505739	0.000254599
	0.000467175	0.00042947	0.000566142	0.000165345	0.00126	0.000433707	0.000226907	0.000237028
	0.000463534	0.000514809	0	4.46049e-05	0.000216088	0.000293425	4.58401e-05	0.00057724
	0.000492464	0.000357249	0.000105855	0.000127401	0.000478293	4.1062e-06	0.000563627	0.000234488
	0.000301457	0.000776955	0.00071012	0.000421045	0.000497397	0.000628383	0.000501776	1.76894e-05
	0.000329645	0.000173644	0.01103	0.0052	0.000764495	0.000167583	0.000771963	4.75091e-05
	0.000274952	0.000205696	6.40983e-05	3.7651e-05	0.000211614	0.000649161	0.000380414	0.00014821
	0.000650126	0.000411252	0.000323168	4.02484e-05	0.000385397	0.00030013	0.000144356	0.000226799
	0.000418383	0.000693595	0.000394443	7.58715e-06	1.95084e-05	0.00020058	0.000140061	0.000558858
	1.04748e-05	2.83301e-05	0.000119534	4.96761e-05	3.73704e-05	0.000565353	9.17505e-05	4.08293e-05
	1.91755e-05	0.000162639	0.000386383	0.00020343	2.68755e-05	0.000592478	0.00058943	0.000509295
	0.000319772	4.20608e-05	0.000262334	0.000218727	0.000245158	0.000297088	0.000378681	0.000747681
	0.000274766	3.32475e-05	0.000693632	0.000251172	0.000267343	0.000332143	0.000902067	3.89657e-06
	0.000435881	0.000232933	0.000644943	0.000560263	0.00031091	0.00040487	0.00080684	0.000464765
	0.00024982	0.000630613	0.00127	0.00037376	0.00486	0.000588377	8.18917e-05	0.000449641
	0.000764411	0.000169982	0.000294145	0.000764104	0.000320367	0.000266395	0.00056912	0.000175431
	0.000585348	0.000373438	1.51393e-05	0.000159933	0.000494976	7.39617e-05	0.000364327	0.000284374
	0.000796234	0.000553078	0.000308326	0.000690292	0.000676999	0.00173	0.00076596	0.000288611
	0.000195067	0.000210506	0.000459297	0.000238339	0.00028837	0.000138087	0.00041743	0.000385604
	1.46324e-05	0.000162706	0.000338795	0.000628589	0.00169	0.000372621	0.000458006	0.000468356
	0.000167333	0.000139447	0.000443079	0.000370719	0.00035979	0.0001539	9.69967e-05	0.000327479
	0.000351323	2.73117e-05	0.00821	0.000188634	0.00017503	0.000460293	0.000268482	0.000344367
	3.46234e-05	0.00069694	0.000118709	0.000422424	0.000149536	2.92117e-05	0.000134014	0.000262789
	0.000559654	0.000165746	0.000228264	0.000538959	2.43024e-06	0.000154178	0.00082102	0.000277307
	3.55572e-05	0.00397	0.000239794	0.000112808	0.00237	5.46501e-05	2.92909e-05	0.000175978
	0.000551103	9.74643e-05	0.000179954	0.000242503	5.14162e-05	0.000496562	0.000299618	0.000479359
	0.000650871	0.000476571	0.000553878	0.000660247	0.000410677	0.000672075	8.82947e-06	0.000116103
	0.000382045	0.000787121	0.000360646	2.16969e-05	0.000685571	0.000528193	0.000487568	0.000319021
	0.000243659	0.000400646	0.000476809	0.000441953	0.000320168	9.27449e-06	0.000285285	0.000162932
	0.000117335	0.000673486	9.01943e-05	0.00036148	0.000148934	4.42457e-06	0.000119135	0.000878591
	0.000402429	0.000493709	0.0017	0.000174009	0.000837758	7.44653e-05	3.78503e-05	0.000615546
	0.00117	0.00018908	0.000401746	0.000362496	0.000379888	0.000208039	0.000298964	2.93774e-05
	0.000815124	0.000118709	0.000116298	0.000134803	0.000604741	0.000303151	0.000454845	0.000413666
	0.000145922	0.000790805	0.000563236	0.000712564	1.33738e-05	0.000735763	0.000131658	0.000262738
	0.000349313	0.000143475	8.77129e-05	0.000974771	0.000321463	2.44678e-05	0.000851473	0.000399511
	0.00083662	0.00039755	0.000399097	0.000164132	0.00047523	0.00048553	0.000522849	0.000132168
	0.000582755	0.000542865	0.000226181	0.000418204	0.000307789	5.98879e-05	0.01205	0.000471767
	2.35638e-05	0.000141795	0.0015	0.00016596	0.000571516	0.00173	0.000796596	0.000472628
	0.000143649	0.000130944	0.000262369	0.000110903	0.000323514	0.000473078	0.000287459	0.000105643
	0.000288125	0.000417343	0.000298833	0.00034044	0.000350095	0.00051386	0	0.000581782
	0.000861366	5.1432e-05	0.000531189	0.000162756	0.000494888	0.000384617	0.00112	0.000188722
	0.000516112	0.000867844	0.000223543	0.000102139	0.000208156	0.000588835	5.47772e-05	0.000430237
	0.00048303	0.000779912	0.000733734	0.000495757	0.000348118	0.000188594	8.21003e-05	7.58576e-05
	3.34965e-05	0.000445661	0.000489932	0.000311831	0.000135584	0.000440628	6.84345e-05	0.000388572
	7.12572e-05	0.000763324	5.75227e-05	0.000531991	0.000620414	0.00036027	0	0.000587515
	0.000242365	1.18315e-05	0.000211428	0.000813566	0.000277217	0.000198345	0.000786616	0.000580362
	5.38545e-05	9.60223e-05	0.000527322	0.000255459	0.000748744	0.000657532	0.000557281	0.000504104
	0.000590121	0.000437251	0.000307499	0.000336867	0.000272124	0.00024494	0.000641213	0.000105102
	0.000107254	0.000757591	0.000216685	0.000220172	0.000888021	0.000344502	0.000312243	0.000459247
	0.000697151	0.00027494	0.000280051	0.000232569	0.000449842	0.000224267	0.000286244	0.000250074
	0.000985277	0.00049395	0.000148654	0.0004161	0.000593542	0.000611729	7.73499e-05	0.000421741
	0.000290613	0.00036298	6.58161e-05	0.000108225	0.000411188	4.51396e-05	0.000107888	0.000438554
	0.000721605	0.000162313	0.00147	0.000416456	0.000104729	0.000372802	0.00075548	0.000389597
	0.000458817	0.000502873	0.000212323	0.04631	0.000415513	0.000294151	0.000134698	0.000149574
	0.000268463	0.000249334	2.12721e-05	0.000883129	0.000859765	0.000543562	0.000373336	0.000615703
	0.000343752	0.000410554	0.000260536	0.000338746	0.000126259	0.000682899	0.000182373	0.000389386
	0.000486515	5.02716e-05	0.000474225	0.000591614	0.000163619	8.27958e-05	0.00029026	0.000165306
	0.00033442	0.000613467	7.62076e-06	0.000576687	0.000350626	0.000441331	0.000214312	0.000257485
	0.000269544	2.7291e-05	7.26925e-05	0.00046461	0.000241455	0.000111499	0.000826693	0.000141721
	0.000559228	0.00046644	0.000174351	0.000836367	0.000761109	0.000257357	0.000228604	0.000408125
	0.000200607	0.000691322	0.000247118	0.000298378	0.00025323	0.000491342	5.98393e-05	0.000122648
	0.000347237	0.000153545	0.000423406	0.000151674	0.000815671	0.000796569	0.00083203	0.000279877
	0.000396736	0.000337147	0.000469592	0.000688677	3.89334e-05	0.00038617	0.000299037	0.000102495
