# Supplementary material for: Monolithic three-dimensional integration of RRAM-based hybrid memory architecture for one-shot learning
Source: Nat Commun. 2023 Nov 6;14:7140. doi: 10.1038/s41467-023-42981-1 (PMC10628152; doi:10.1038/s41467-023-42981-1)
Supplement: Supplementary file 3 — Source Data [file 41467_2023_42981_MOESM3_ESM.zip › Source Data/Figure2.k.xls]

## Sheet: Calculation Result
Expected Inner Product Output	Predicted Inner Product Output
0.09157	0.06516
0.36995	0.29287
-0.1014	-0.10563
0.24977	0.37043
-0.41981	-0.20362
-0.13676	-0.09055
-0.0208	-0.09674
0.04734	0.1538
-0.4033	-0.34545
-0.30861	-0.27242
0.26301	0.27465
-0.03254	0.01654
0.31536	0.328
-0.07586	-0.1466
-0.23972	-0.21348
-0.23743	-0.13195
-0.06084	-0.04274
0.09072	0.18131
-0.40588	-0.35759
-0.09681	-0.04938
0.126	0.03302
0.04293	0.07079
-0.06095	-0.13772
-0.28342	-0.23287
-0.17044	-0.09547
-0.1161	-0.12437
-0.0882	0.00149
-0.20836	-0.1421
0.29189	0.25769
-0.10572	-0.05936
0.19239	0.03925
0.2374	0.23244
0.14313	0.18737
-0.1287	-0.08206
-0.02753	0.09271
-0.0769	-0.04042
0.14619	0.1504
-0.2067	-0.24761
-0.00215	0.05751
0.18748	0.23438
0.34445	0.34309
-0.05385	0.01802
-0.11458	-0.05391
0.05017	0.04344
-0.17875	-0.14849
-0.34079	-0.3462
-0.03103	-0.05381
-0.35744	-0.19104
0.19054	0.13021
0.16178	0.04566
-0.24796	-0.28518
-0.11345	-0.03572
-0.1941	-0.15918
-0.06845	-0.10032
0.47676	0.37742
0.05999	0.09545
0.22771	0.15572
-0.0404	-0.06553
-0.6409	-0.50424
0.30007	0.31907
-0.20961	-0.12001
-0.25374	-0.28738
-0.00933	-0.07517
0.23248	0.2913
-0.61153	-0.57772
-0.14934	-0.11268
0.0042	0.10543
-0.10425	-0.12799
0.19856	0.19903
-0.06563	-0.03086
-0.16752	-0.10641
0.56822	0.53656
0.17154	0.1667
0.13495	0.15349
0.15494	0.19381
0.1142	0.04766
-0.14346	-0.10364
0.02585	0.11966
-0.00142	0.02806
0.14183	0.13416
0.03779	0.07409
0.42848	0.37447
-0.57691	-0.50815
0.27589	0.19798
0.3241	0.2291
-0.0265	0.00437
-0.17005	-0.23348
0.35349	0.29677
0.30351	0.1723
0.33641	0.29921
0.00488	0.06378
0.0651	0.04597
0.26439	0.30466
0.16488	0.15924
0.92964	0.80151
-0.20733	-0.11896
-0.09664	-0.12087
0.38534	0.40081
-0.08087	0.00509
0.12891	0.12286
0.36246	0.38039
-0.02617	-0.03813
-0.65269	-0.57932
0.26357	0.26428
-0.10569	-0.09045
0.34372	0.28297
0.16748	0.11002
-0.36565	-0.34203
-0.47249	-0.36483
-0.13085	-0.17518
-0.07852	-0.0387
0.38887	0.37574
-0.02298	-0.05243
-0.64513	-0.52714
0.1141	0.05231
-0.30887	-0.26742
-0.32819	-0.22684
0.49288	0.52251
-0.51472	-0.3372
-0.2537	-0.20842
-0.06263	-0.08504
-0.26773	-0.3401
0.57123	0.41651
-0.40714	-0.3855
-0.11553	-0.08336
-0.45062	-0.40525
-0.0164	0.10878
-0.04331	-0.06983
0.1357	-0.01228
-0.24825	-0.2402
0.24296	0.19452
-0.23475	-0.32616
0.50267	0.47246
0.60956	0.51903
0.19451	0.15276
0.14644	0.10694
0.06111	-0.00288
-0.13429	-0.1423
-0.15923	-0.18574
0.000960399	-0.01288
0.0412	0.06613
0.15936	0.14719
0.22838	0.12338
0.40819	0.32512
-0.19933	-0.13764
0.06649	-0.00852
-0.08773	0.00183
-0.00551	0.06121
-0.05247	-0.04635
0.36071	0.30635
0.43549	0.40968
-0.04755	-0.05536
0.15008	0.22324
-0.15331	-0.0334
0.34091	0.31998
-0.04301	-0.03073
0.17852	0.12221
-0.27801	-0.20006
0.1162	-0.0044
0.09214	0.06737
0.00937	0.06046
0.08851	0.06052
0.37508	0.27891
0.58105	0.49452
0.07919	0.12521
-0.04306	-0.04154
0.34687	0.2334
0.10992	0.14117
0.18905	0.09275
0.28112	0.17
-0.14145	-0.12141
-0.54278	-0.54264
-0.04612	-0.07145
-0.06628	-0.08946
0.52961	0.35956
0.49825	0.41698
-0.29404	-0.25569
-0.32707	-0.32267
-0.04087	0.00878
0.0235	0.07697
-0.44102	-0.39448
0.01317	-0.03245
-0.33396	-0.31696
0.07103	0.00725
-0.6574	-0.58417
-0.04494	-0.04907
0.17417	0.20937
-0.5212	-0.36631
-0.07508	-0.07983
0.57791	0.45795
0.03804	0.08142
0.41964	0.35466
0.17721	0.243
-0.34102	-0.30618
0.07207	0.000329846
0.19943	0.16497
-0.08873	-0.07215
0.21123	0.21732
-0.20763	-0.26731
-0.24527	-0.08576
0.1808	0.10298
0.01114	-0.01373
-0.18355	-0.21798
0.5402	0.52851
0.08537	0.03099
0.66208	0.53797
-0.05865	-0.06207
-0.10969	-0.01993
0.21561	0.24717
-0.51179	-0.4706
-0.12854	-0.02939
0.32123	0.26945
0.16514	0.13668
0.15687	0.04373
0.44147	0.33714
-0.03556	-0.14012
-0.18216	-0.17378
-0.05278	-0.04115
0.00441	0.04294
-0.06743	-0.11985
0.26408	0.23325
0.03531	0.04185
0.15575	0.13728
-0.15483	-0.05439
0.23575	0.22924
0.18924	0.23085
-0.25594	-0.21403
-0.53465	-0.47254
-0.16358	-0.1169
-0.13255	-0.19913
-0.2386	-0.15196
-0.41275	-0.38936
-0.32469	-0.24688
0.53178	0.60917
0.2639	0.23423
-0.16893	-0.1428
0.36647	0.33499
0.06704	-0.02378
-0.09507	-0.12651
-0.23303	-0.26844
-0.09766	-0.04755
-0.01815	0.03653
0.47969	0.40773
-0.39845	-0.27615
0.27143	0.18023
0.44916	0.43042
0.00518	0.02623
0.1165	0.04643
-0.15873	-0.22588
-0.35255	-0.35014
0.4095	0.3398
0.08323	0.14088
0.03795	0.14964
0.11725	0.04075
-0.45076	-0.39699
0.33012	0.33558
0.19243	0.27493
-0.49572	-0.54579
0.10286	0.14668
0.14121	0.144
0.09994	0.15063
-0.23213	-0.31565
-0.30461	-0.21529
0.35902	0.33293
0.10611	0.16735
-0.49173	-0.41778
0.08516	0.11736
-0.05549	-0.04532
-0.04177	0.00504
-0.02062	-0.01878
0.25602	0.36629
0.05289	0.13642
0.47386	0.45794
0.01955	-0.02233
-0.0685	-0.01674
-0.22039	-0.12664
-0.17642	-0.11868
-0.53582	-0.41559
-0.37622	-0.28415
-0.27724	-0.33232
-0.00132	-0.04079
0.23449	0.16484
-0.13072	-0.13721
0.23271	0.20261
-0.08118	-0.1324
0.05219	-0.08711
0.31205	0.1779
0.13447	0.11566
0.28293	0.19583
0.09052	-0.03292
0.14653	0.17254
0.50066	0.55057
-0.57253	-0.44345
-0.25526	-0.11676
0.61622	0.43186
-0.14278	-0.12007
-0.69715	-0.59363
0.13739	0.12379
-0.04252	0.02479
-0.144	-0.16541
0.37231	0.184
0.13945	0.04782
0.11409	0.25385
-0.19923	-0.09773
-0.53496	-0.41625
-0.20009	-0.11968
0.26787	0.27025
-0.04484	-0.10027
-0.59401	-0.50976
0.12997	-0.01663
-0.08936	-0.17585
-0.20637	-0.17707
0.04256	-0.02461
0.54243	0.44207
0.31569	0.27621
0.23633	0.23467
-0.30062	-0.27754
0.44512	0.35686
-0.18222	-0.15013
0.23666	0.26849
-0.15658	-0.06907
0.24662	0.16833
0.47883	0.34334
-0.33674	-0.25625
0.42968	0.38005
0.08277	0.02025
0.30255	0.27911
-0.20828	-0.17379
0.12984	0.09537
-0.0488	0.06615
-0.16321	-0.08482
-0.12564	-0.17443
-0.13162	-0.06523
0.12408	0.02805
-0.13261	-0.16761
-0.20948	-0.2352
-0.00278	-0.11055
-0.0569	-0.06984
0.18106	0.1512
-0.0903	-0.00408
0.128	0.17009
0.48686	0.39131
-0.03418	-0.05059
0.13455	0.04491
-0.07596	-0.12397
-0.5241	-0.50751
-0.02677	-0.01821
0.01703	0.05049
-0.00202	-0.06375
-0.37404	-0.33139
0.27359	0.38594
0.05429	0.15726
-0.04262	-0.09205
-0.38941	-0.23694
-0.19751	-0.17054
-0.3271	-0.2436
0.32416	0.26607
-0.3987	-0.40918
-0.07759	-0.08118
0.02061	0.03328
-0.30411	-0.15286
-0.00674	-0.06234
0.38423	0.38537
0.41092	0.29606
-0.4638	-0.37748
0.52717	0.4004
0.07067	0.05164
0.21597	0.17941
0.20226	0.217
0.12534	0.12843
0.14315	0.13068
0.02291	-0.0815
-0.19018	-0.1709
-0.61726	-0.54809
-0.42838	-0.31903
0.25042	0.18611
0.54672	0.47142
0.06921	-0.02588
0.23162	0.06561
-0.02327	-0.13891
-0.04972	-0.02641
-0.12075	-0.06779
0.30221	0.21735
-0.1249	-0.1495
0.18043	0.13394
0.1767	0.26712
0.12286	0.09703
-0.40514	-0.33099
-0.43813	-0.39512
0.28363	0.22688
-0.06457	-0.15891
0.38485	0.28566
-0.41587	-0.41105
-0.75227	-0.68658
0.01712	0.0914
0.39095	0.34471
-0.13253	-0.04079
-0.404	-0.40029
-0.04149	-0.14941
0.34617	0.25391
0.3596	0.27931
-0.02541	0.02445
0.30334	0.16006
-0.09753	-0.17349
-0.48828	-0.35707
-0.35237	-0.30338
0.14587	0.07009
-0.14354	-0.08571
0.10362	0.0258
-0.02784	-0.00528
0.15114	0.1281
-0.05787	-0.09379
-0.31954	-0.30366
0.02586	0.13564
-0.28996	-0.21011
-0.06311	0.01042
-0.06705	-0.13376
0.3741	0.33044
-0.02022	0.05677
0.1111	0.15467
0.13581	0.22615
0.000118645	0.03438
0.09688	0.08764
-0.18116	-0.23569
-0.12628	-0.15583
-0.01206	-0.02703
0.64843	0.55088
0.51169	0.52508
-0.22916	-0.17589
0.33768	0.22406
0.13625	0.06663
-0.02878	-0.08113
0.48268	0.40232
-0.3984	-0.35631
-0.05959	-0.09024
-0.20729	-0.09599
-0.02479	-0.13757
0.15523	-0.04091
0.09502	0.0671
0.07767	0.04314
0.21018	0.1333
-0.54448	-0.39335
0.07501	0.11006
-0.11441	-0.16533
-0.17587	-0.16174
-0.20472	-0.25424
0.22259	0.29346
0.21259	0.19181
0.07849	0.06113
-0.18772	-0.16352
0.22762	0.11612
-0.11567	-0.06941
0.04025	0.18703
-0.37927	-0.30692
0.19184	0.08864
0.50146	0.30814
0.14549	0.08331
0.01206	0.02554
-0.21221	-0.22236
-0.38857	-0.35683
-0.34785	-0.24093
0.4345	0.31959
-0.50253	-0.42912
-0.36168	-0.20155
0.01374	-0.03359
-0.29938	-0.22935
0.19707	0.12366
0.3599	0.25242
-0.26191	-0.30988
-0.22659	-0.31687
0.01086	0.13704
0.14527	0.15884
0.22381	0.1408
-0.06725	-0.04017
-0.31233	-0.26471
-0.47347	-0.36253
-0.17922	-0.17908
-0.3123	-0.37624
-0.01376	-0.02398
-0.65764	-0.56573
-0.42884	-0.42825
-0.32105	-0.20774
-0.04042	-0.12656
0.18095	0.06558
-0.33502	-0.27635
-0.03407	-0.01643
0.08143	0.11207
-0.24035	-0.23631
0.02137	0.009
-0.02632	0.01996
0.51966	0.31537
0.40014	0.27828
0.31367	0.30812
0.10211	0.0837
0.11215	0.07003
-0.36164	-0.24789
-0.27926	-0.32825
0.10215	0.05633
-0.75979	-0.57114
0.32936	0.27535
-0.20741	0.02624
-0.12196	-0.04295
0.06225	0.02633
0.25995	0.20988
-0.41141	-0.34374
-0.02315	0.02755
0.32936	0.30575
0.14416	0.16059
0.48619	0.30247
0.48929	0.35373
-0.05384	-0.04299
-0.35794	-0.28969
-0.21124	-0.25579
0.14467	0.26896
-0.3641	-0.23676
-0.1847	-0.24065
-0.39066	-0.36986
-0.55801	-0.53305
-0.02018	0.01322
-0.22578	-0.27254
-0.18347	-0.14464
-0.06499	-0.13045
0.438	0.28931
0.08055	-0.00076653
-0.17933	-0.08178
-0.20762	-0.23671
0.27557	0.24321
0.25393	0.19067
-0.29265	-0.24714
-0.26881	-0.27122
0.23766	0.25447
-0.08807	-0.09678
0.10535	0.1258
0.4863	0.44337
0.06033	0.1021
-0.08141	-0.00388
-0.43381	-0.30011
0.14725	0.20373
0.108	0.11485
-0.02275	-0.07746
-0.4914	-0.41479
0.01287	-0.0321
0.72595	0.50236
0.05832	0.11555
-0.10923	-0.07345
-0.32508	-0.29833
-0.19791	-0.23724
0.39708	0.25661
-0.41261	-0.34434
-0.04881	-0.13332
-0.04296	-0.0876
0.42059	0.4043
-0.36215	-0.34921
-0.25988	-0.34903
0.10684	0.02638
0.32957	0.20789
0.40576	0.29273
-0.06316	-0.00663
-0.43632	-0.2621
0.59206	0.56662
0.00227	-0.00669
0.44678	0.22847
0.26758	0.32591
-0.27618	-0.25179
-0.0664	-0.0381
0.19652	0.17391
-0.10842	-0.14467
-0.15741	-0.1924
0.64061	0.5523
-0.25423	-0.21082
-0.16364	-0.18543
-0.32012	-0.24188
0.53159	0.47671
0.71798	0.57286
-0.27487	-0.26824
0.34478	0.33093
0.10082	0.02494
0.06708	0.07872
0.54758	0.40655
0.04086	-0.13729
-0.24284	-0.22637
-0.25505	-0.19748
-0.23643	-0.04778
-0.04178	-0.04432
-0.06162	-0.04625
-0.18905	-0.14971
0.45852	0.45874
0.06404	-0.01384
-0.19465	-0.07482
0.25832	0.22844
-0.30437	-0.22372
-0.15142	-0.1222
-0.26395	-0.14887
0.01496	0.06307
0.54237	0.40244
-0.04146	-0.06061
0.17596	0.16277
-0.05719	-0.10487
-0.20584	-0.09356
-0.05234	-0.00157
0.15728	0.15015
0.33491	0.2587
0.1747	0.08675
0.08277	0.14305
-0.04869	-0.07867
0.17132	0.09968
0.1729	0.03203
-0.16338	-0.12214
-0.3283	-0.28839
-0.35542	-0.30529
0.51348	0.45839
0.05926	0.07954
-0.12953	-0.05866
-0.08611	-0.17541
-0.06145	-0.13103
0.13433	0.08636
0.0013	-0.03247
0.06267	-0.16463
0.13209	0.19135
-0.0888	0.04059
-0.06743	-0.01728
0.12295	0.18711
0.57473	0.42801
0.38374	0.28154
-0.38432	-0.20858
0.53276	0.44883
0.28009	0.33181
-0.06138	0.02446
-0.1319	-0.05959
-0.58062	-0.45878
-0.37642	-0.37643
-0.06896	-0.07653
0.48922	0.44279
-0.06696	0.05956
-0.22197	-0.22576
0.60723	0.53543
0.55132	0.51198
0.29071	0.27495
-0.10754	-0.13242
-0.09987	-0.09246
0.50107	0.38416
0.16194	0.17907
0.02031	-0.08279
-0.12367	-0.20312
0.37839	0.30657
0.17231	0.16389
-0.07711	0.00234
-0.0116	0.00746
-0.35325	-0.2517
-0.41768	-0.36209
0.06006	0.05404
0.54813	0.44608
-0.14196	-0.10381
-0.25774	-0.27243
-0.07408	-0.06495
0.09028	0.11023
0.2997	0.22567
0.1837	0.10273
0.2793	0.27411
-0.25768	-0.2984
0.11409	0.10727
-0.22083	-0.15127
0.21271	0.13518
-0.44821	-0.44329
0.03458	-0.000852044
0.30373	0.22406
0.10402	0.07344
-0.1466	-0.15749
0.0185	0.06361
0.17872	0.11947
0.18953	0.06391
0.06722	0.133
0.04539	0.03637
-0.20359	-0.16078
0.09274	0.01662
0.13846	0.16954
0.07137	0.00454
0.18094	0.1139
-0.24448	-0.33263
0.03158	0.01135
-0.09753	-0.08421
0.16027	0.09619
-0.15415	-0.1528
0.02489	0.1509
-0.40001	-0.25608
0.06625	0.10397
0.11185	0.07746
-0.71487	-0.48884
0.14948	0.20577
-0.26931	-0.20056
0.14041	0.16401
-0.09737	-0.08216
0.18706	0.09378
-0.31571	-0.24942
0.04433	0.02779
0.24895	0.17133
0.01687	0.01738
-0.01127	0.09563
-0.15982	-0.04275
-0.19346	-0.14104
0.05365	0.1067
0.06039	0.00179
0.12602	0.06045
-0.34139	-0.21743
0.01908	-0.00262
0.19495	0.19128
-0.01911	0.07293
-0.15477	-0.00933
-0.13101	-0.01635
0.6516	0.53986
-0.0777	-0.12095
-0.28022	-0.15904
-0.11975	-0.09206
-0.20075	-0.08547
0.13278	0.15569
0.21611	0.17138
0.32606	0.33404
0.13598	0.12541
-0.40429	-0.3448
-0.33339	-0.29794
0.31212	0.35843
0.08139	-0.0063
0.00532	-0.02233
-0.00367	-0.0618
-0.26094	-0.31078
0.04661	0.1317
-0.0497	0.08383
-0.42503	-0.39236
-0.03479	-0.05964
0.16991	0.09397
0.13887	0.10182
-0.47134	-0.4594
0.42424	0.43495
0.32246	0.28184
0.06814	0.08505
-0.37761	-0.38551
-0.30413	-0.18303
0.18084	0.19245
0.2098	0.18663
0.41946	0.30046
0.35588	0.31486
0.11261	0.08324
-0.24929	-0.20679
-0.1939	-0.12779
0.71681	0.51312
-0.11644	-0.12094
-0.28055	-0.35345
0.19702	0.18415
0.40135	0.45461
0.14414	0.11487
0.28326	0.21582
-0.43839	-0.42536
-0.14701	-0.12545
0.39291	0.33464
-0.26533	-0.14012
0.22798	0.32966
0.12674	0.05862
0.29568	0.14818
-0.09026	-0.01666
-0.62004	-0.51233
0.65414	0.4511
-0.14968	-0.15296
-0.20298	-0.15172
-0.25435	-0.13621
0.51181	0.45797
-0.33469	-0.22094
0.36631	0.34509
-0.55818	-0.41503
-0.17495	-0.17446
0.06933	0.06287
-0.26017	-0.19598
-0.08989	-0.1565
0.15737	0.13962
0.23735	0.17766
-0.39226	-0.3405
-0.09329	-0.14544
-0.3831	-0.29476
0.40465	0.29275
-0.27301	-0.17085
0.02879	0.0473
-0.29833	-0.21161
-0.14827	-0.10183
0.08368	0.09108
-0.25525	-0.20488
0.08321	-0.02789
0.12008	0.1117
0.0647	0.02353
0.06404	0.06491
-0.48711	-0.3343
-0.4979	-0.36865
-0.02805	-0.02895
-0.39577	-0.34202
-0.1265	-0.02257
0.52823	0.43712
0.45839	0.4343
-0.04005	-0.06583
-0.46763	-0.45884
0.13685	0.04719
0.11409	0.19211
-0.27283	-0.20497
-0.05149	-0.03509
-0.65651	-0.55105
-0.15453	-0.03084
0.08477	0.09422
-0.63059	-0.47772
-0.02216	0.01742
-0.49589	-0.46231
-0.21974	-0.23477
0.05949	0.07369
-0.03304	0.0291
0.22153	0.31249
-0.11582	0.000743394
0.37509	0.31034
-0.13735	-0.09519
0.3796	0.31491
0.25186	0.20568
-0.45166	-0.41803
-0.31309	-0.20679
-0.02461	-0.11234
-0.11837	-0.02277
0.44381	0.42234
0.17135	0.12976
-0.09214	-0.07415
0.44475	0.37171
-0.5266	-0.41237
0.2671	0.05089
-0.33804	-0.34542
0.12621	0.0496
-0.34232	-0.29265
-0.04317	-0.02358
-0.31966	-0.20417
0.35881	0.30083
-0.32287	-0.26213
-0.24557	-0.18505
-0.01168	0.02564
-0.13958	-0.13609
-0.0972	-0.07163
-0.27136	-0.23236
-0.23734	-0.08781
0.18091	0.26482
0.24276	0.18904
0.22299	0.19395
0.24517	0.16017
0.21883	0.17351
-0.07222	-0.08191
0.06147	0.00302
0.06142	-0.01664
0.22934	0.12128
-0.01333	-0.01019
0.12285	0.05593
-0.0248	0.06759
-0.02362	0.05499
0.26717	0.22156
0.38561	0.39383
-0.23431	-0.21971
0.08502	-0.03309
-0.08706	-0.10011
-0.08114	-0.13957
-0.39567	-0.36205
-0.21926	-0.24131
0.27264	0.24204
-0.30323	-0.26837
0.19216	0.13338
-0.02645	-0.08887
0.13765	0.19223
-0.5029	-0.61873
0.3136	0.3456
0.24358	0.30863
0.03603	0.00369
0.03935	0.01085
0.35334	0.28185
-0.20944	-0.20671
-0.03701	-0.00452
0.0359	-0.01599
-0.05529	-0.04068
0.20339	0.19451
-0.36231	-0.31894
-0.20056	-0.0425
0.09498	0.09644
0.15858	0.04957
0.13373	0.0943
0.12749	0.07901
0.2212	0.21581
0.00894	-0.06554
-0.5597	-0.54343
0.171	0.15362
-0.12546	-0.05503
-0.26702	-0.19515
-0.13141	-0.15365
-0.0347	0.08767
0.30093	0.19957
-0.05764	0.01205
0.26678	0.18265
0.00879	0.15294
-0.26633	-0.22268
-0.10907	-0.07684
-0.55158	-0.49715
-0.18749	-0.22731
0.20064	0.15932
-0.63118	-0.60875
-0.16982	-0.28542
0.24073	0.12786
0.0091	-0.01295
-0.02156	0.01674
0.25713	0.24225
-0.02291	-0.01896
-0.30665	-0.29422
-0.21986	-0.16161
-0.24462	-0.291
0.43983	0.32166
-0.38891	-0.35763
-0.01896	-0.11887
-0.58583	-0.40306
0.12284	0.15601
-0.20757	-0.23602
-0.03684	-0.00775
0.24216	0.18251
0.16161	0.20341
-0.28277	-0.18399
0.15246	0.02188
0.30866	0.20299
0.43933	0.37435
-0.38324	-0.29594
0.18625	0.15835
-0.48511	-0.37146
0.07309	0.06342
0.01346	0.10224
-0.49438	-0.34315
0.13903	0.05294
0.20882	0.27873
-0.05502	-0.0494
0.06581	0.06899
0.02541	-0.02573
0.02505	0.06329
0.24757	0.29182
-0.23452	-0.11561
-0.13151	-0.10938
0.23274	0.19546
0.03933	0.12714
0.00452	-0.000608851
-0.14131	-0.0598
-0.45215	-0.47385
-0.2442	-0.14526
0.15153	0.14928
0.17002	0.20152
0.23162	0.16304
-0.09949	-0.03801
-0.25428	-0.18234
-0.05631	0.000909393
-0.08758	-0.12616
-0.13554	-0.13216
0.64563	0.52417
-0.54593	-0.42193
-0.11226	-0.14669
0.27541	0.33647
0.40236	0.31516
-0.19249	-0.24577
0.2092	0.14458
0.52149	0.48143
-0.27352	-0.19857
0.11899	0.08951
-0.13408	-0.12064
0.21746	0.2375
-0.11629	-0.10997
-0.05102	-0.01187
-0.09191	-0.04359
0.55501	0.48072
-0.21022	-0.12942
-0.0096	0.0508
0.09595	0.00667
0.05978	0.08472
-0.56045	-0.50467
0.08912	-0.06245
0.051	0.01283
0.27725	0.21693
0.46392	0.43667
0.01327	0.00348
0.16464	0.1692
-0.51818	-0.5374
0.07533	0.15479
-0.15769	-0.16039
-0.20611	-0.13204
-0.09624	-0.01245
-0.35646	-0.27662
0.12344	0.08391
-0.11966	-0.14322
-0.13551	-0.03701
-0.05884	-0.03708
0.1482	0.08323
0.21224	0.23476
-0.25804	-0.16746
-0.7588	-0.67123
0.32324	0.21664
-0.09416	-0.22397
0.10891	0.10006
-0.12096	-0.15512
-0.2485	-0.15874
0.28631	0.22279
0.00927	0.01423
-0.04644	0.00882
-0.02178	-0.0055
0.24225	0.18135
-0.02678	-0.01375
0.51678	0.4723
-0.23707	-0.25822
-0.16647	-0.17039
-0.06142	-0.0095
0.19422	0.16036
-0.33729	-0.23758
-0.2924	-0.26545
0.24032	0.22398
-0.17841	-0.20675
0.2867	0.22883
-0.11717	-0.11541
-0.298	-0.25356
0.00256	0.03252
-0.28126	-0.24978
0.2178	0.13276
-0.48094	-0.44912
-0.11026	-0.09533
-0.04244	-0.05078
0.18939	0.16744
-0.09847	-0.0086
-0.20239	-0.14861
-0.03898	-0.01694
-0.18573	-0.138
-0.01723	-0.01582
-0.13038	-0.14897
0.17772	0.18364
0.01171	-0.00285
0.12465	0.0986
0.21855	0.20537
0.1036	0.11141
0.01167	0.05691
0.07857	0.11383
-0.06735	-0.1124
0.09683	0.10321
-0.31601	-0.28962
0.11521	0.10788
0.20807	0.1301
0.32743	0.23857
-0.08533	-0.10885
-0.23389	-0.20123
0.00145	0.01349
-0.00165	0.00387
-0.26351	-0.25306
-0.12685	-0.09412
-0.29343	-0.27636
0.04144	0.05046
0.04473	0.04362
-0.11785	-0.09048
-0.17968	-0.16195
-0.06917	-0.09252
-0.12341	-0.12275
0.24672	0.25057
0.22618	0.24246
0.09342	0.05218
0.0197	0.06153
-0.47368	-0.42344
0.34236	0.2539
-0.04701	0.00869
-0.42365	-0.4131
-0.10204	-0.08251
0.33427	0.25496
-0.38348	-0.33683
-0.15947	-0.14767
0.22626	0.22692
-0.12173	-0.13806
0.25928	0.21334
-0.12135	-0.11213
-0.02916	-0.06002
0.45512	0.39719
0.01735	-0.0317
0.00729	-0.00429
0.29568	0.25697
0.07586	0.03287
-0.18385	-0.14711
-0.02584	-0.03304
0.09085	0.10756
0.21256	0.19682
0.09412	0.03842
0.41045	0.44396
-0.4033	-0.33494
0.21937	0.21457
0.27051	0.18417
0.22282	0.2193
-0.07035	-0.03138
0.22341	0.18991
0.0946	0.05351
0.48808	0.46744
0.13994	0.16739
-0.20204	-0.19808
0.47527	0.48841
0.05168	0.02741
0.72094	0.62404
-0.18774	-0.23258
-0.19001	-0.19693
0.40534	0.30806
0.15909	0.18784
0.11579	0.07603
0.33603	0.29226
-0.08468	-0.04599
-0.60562	-0.57417
0.26627	0.2324
0.01857	0.02135
0.12534	0.103
0.03216	-0.03327
-0.21783	-0.19041
-0.1765	-0.16202
-0.08516	-0.02858
-0.0522	-0.00565
0.22841	0.19923
-0.13037	-0.14022
-0.63943	-0.62066
0.07123	0.08565
-0.2713	-0.23204
-0.12536	-0.09045
0.64468	0.57238
-0.22359	-0.20366
-0.11147	-0.04921
-0.15241	-0.19588
-0.24773	-0.17199
0.29629	0.31674
-0.43531	-0.38433
-0.01836	-0.01297
-0.43251	-0.39075
0.20046	0.09733
-0.11142	-0.10459
-0.16277	-0.11068
-0.23667	-0.24696
0.08002	0.01728
-0.30892	-0.24488
0.6201	0.53384
0.40165	0.30797
0.18052	0.10947
0.12108	0.1215
-0.0616	-0.01602
-0.03655	0.03339
-0.17433	-0.12377
-0.10717	-0.11736
-0.01248	0.01447
0.09625	0.06489
0.04489	0.04259
0.39934	0.4022
-0.18975	-0.15265
-0.02328	0.02697
0.25906	0.19219
-0.00951	-0.06251
0.01871	0.01274
0.46761	0.41834
0.35103	0.28036
-0.19033	-0.23216
0.29886	0.27174
-0.12801	-0.1084
0.41048	0.33206
-0.00275	-0.04591
0.0276	0.01171
-0.15586	-0.09236
-0.13051	-0.15286
0.1479	0.1787
0.03187	0.00455
-0.02393	-0.04062
0.24925	0.26684
0.46109	0.41535
0.39146	0.37843
0.05965	0.0945
0.39813	0.43168
0.21345	0.22608
-0.0447	0.01046
0.11576	0.09676
-0.10382	-0.05086
-0.51936	-0.40816
-0.02447	0.00136
-0.16873	-0.13422
0.29455	0.22259
0.41042	0.34363
-0.30298	-0.22837
-0.38471	-0.3476
0.04883	0.09603
0.1484	0.15429
-0.29554	-0.29008
-0.000705211	-0.0405
-0.25801	-0.2285
-0.19504	-0.19791
-0.89475	-0.83022
-0.1674	-0.14399
0.28506	0.24948
-0.38385	-0.38166
-0.12735	-0.17142
0.48098	0.44751
0.06808	0.03983
0.17626	0.15443
0.18513	0.16715
-0.43154	-0.44162
0.01856	-0.00533
0.2428	0.22568
-0.00741	-0.03628
0.11673	0.07309
-0.37799	-0.34664
-0.03996	-0.06634
0.28865	0.2972
-0.07458	-0.06348
-0.19059	-0.18938
0.5597	0.50111
-0.08887	-0.08911
0.56048	0.55007
-0.1878	-0.1702
-0.06842	-0.10915
0.31414	0.251
-0.58685	-0.49023
0.01884	0.01832
0.12353	0.12538
0.16374	0.16815
0.03944	0.05298
0.19289	0.16572
-0.41887	-0.41675
-0.26602	-0.26409
-0.07314	-0.0653
0.25652	0.24198
-0.11811	-0.07246
0.34831	0.27344
-0.13509	-0.12755
0.1614	0.11817
0.12854	0.07263
0.2501	0.2078
0.15152	0.2145
-0.19337	-0.18861
-0.48224	-0.49115
-0.09612	-0.15721
-0.2903	-0.29805
-0.29924	-0.2618
-0.32122	-0.27056
-0.15226	-0.14128
0.66688	0.578
0.24996	0.27919
-0.18941	-0.17867
0.44096	0.40646
-0.10405	-0.12121
-0.20864	-0.20301
-0.14252	-0.08746
0.04931	0.06604
0.13054	0.13555
0.5247	0.50336
-0.32707	-0.32986
0.24553	0.26375
0.40452	0.38337
-0.0106	-0.05126
0.19772	0.17278
-0.19526	-0.16829
-0.17236	-0.16085
0.30352	0.28552
0.11719	0.08233
0.05207	0.0015
-0.17007	-0.17127
-0.19602	-0.17665
0.18564	0.06804
0.06349	-0.01085
-0.55388	-0.50147
0.26236	0.20824
0.27617	0.21492
0.19377	0.17876
-0.428	-0.3561
-0.09255	-0.0467
0.39421	0.33496
0.34602	0.31965
-0.2248	-0.2365
0.11331	0.10791
0.00865	0.00463
-0.04767	-0.07181
-0.30733	-0.26919
0.39743	0.32493
0.24141	0.21207
0.47693	0.41546
0.04745	0.0555
-0.19748	-0.19443
-0.20696	-0.20209
-0.16402	-0.16473
-0.49886	-0.46921
-0.25779	-0.31545
-0.38492	-0.334
0.02137	0.07698
0.18703	0.17294
-0.06015	-0.0449
0.1671	0.16072
-0.25434	-0.27591
-0.00495	-0.00511
0.16097	0.15481
0.00772	-0.01347
-0.02102	-0.08671
-0.2772	-0.2154
0.35353	0.34453
0.41098	0.2916
-0.36798	-0.33656
0.13456	0.12294
0.5295	0.55601
0.10715	0.13093
-0.57068	-0.50471
0.24404	0.26379
0.03089	-0.00919
-0.03148	-0.01011
-0.0703	-0.10149
0.09085	0.12226
0.27599	0.26551
-0.15729	-0.13887
-0.68708	-0.59455
0.08591	0.0297
0.28318	0.26312
-0.20179	-0.18115
-0.45148	-0.43395
-0.05027	0.02366
-0.22196	-0.17321
-0.00723	0.0028
-0.1594	-0.16363
0.53041	0.49155
0.00667	0.00285
0.16817	0.15884
-0.27631	-0.21137
0.27613	0.20546
-0.19748	-0.20189
0.39006	0.35264
-0.02156	-0.05545
0.14707	0.1614
0.20462	0.1426
-0.12012	-0.092
0.29258	0.27713
-0.07186	-0.11111
0.15146	0.12789
0.04269	0.03367
0.10819	0.17482
0.11145	0.10782
-0.00932	-0.04534
-0.26296	-0.26689
-0.13708	-0.14241
-0.00794	0.01864
-0.14144	-0.07595
-0.19069	-0.20727
-0.10416	-0.09848
-0.03154	-0.0505
0.17077	0.16515
-0.04896	-0.08336
0.16379	0.17362
0.45729	0.38629
0.03195	0.03381
-0.03658	-0.01966
-0.20699	-0.11618
-0.47881	-0.46283
0.09435	0.1085
-0.04377	-0.1117
-0.05048	-0.04797
-0.29265	-0.22155
0.37441	0.31115
0.14443	0.12557
-0.07702	-0.083
-0.11204	-0.14405
-0.23424	-0.23682
-0.35224	-0.34367
0.26945	0.24457
-0.59128	-0.51579
-0.29777	-0.30839
0.05048	0.04937
0.01139	-0.02453
-0.19565	-0.18561
0.36737	0.29199
0.34393	0.30991
-0.36613	-0.35059
0.24357	0.18674
0.02757	0.05498
0.0699	0.05862
0.0265	0.0073
0.24964	0.20772
0.21157	0.20764
0.00234	0.03982
-0.12729	-0.16462
-0.57182	-0.45578
-0.27469	-0.22073
0.13585	0.11456
0.33573	0.28684
-0.06798	-0.02238
-0.00128	0.05128
-0.17782	-0.13707
0.0278	0.0215
-0.22707	-0.19925
0.01524	0.03999
-0.00248	-0.00425
0.03019	0.01383
0.23842	0.21956
0.25715	0.2686
-0.32683	-0.30535
-0.31986	-0.31403
0.15271	0.12033
-0.05588	-0.027
0.15204	0.10413
-0.40821	-0.38814
-0.65493	-0.60033
0.12762	0.1171
0.34614	0.27971
-0.07009	-0.11145
-0.28596	-0.24166
-0.13472	-0.08916
0.30855	0.29334
0.26728	0.25279
-0.05454	-0.04888
0.24743	0.24626
-0.21546	-0.11718
-0.39324	-0.35313
-0.35946	-0.30258
-0.04501	-0.05299
-0.20959	-0.18797
0.16094	0.20113
0.12602	0.17373
0.17021	0.21216
-0.06202	-0.06428
-0.20743	-0.21924
0.31367	0.33385
-0.1937	-0.20968
0.18049	0.22285
-0.29182	-0.1999
0.38451	0.36093
0.17901	0.18219
0.05692	0.06118
0.28394	0.25417
0.08994	0.07292
0.0942	0.10725
-0.10145	-0.06715
-0.18794	-0.18779
-0.141	-0.1281
0.40382	0.36148
0.53533	0.50294
-0.15118	-0.09522
0.20468	0.18301
0.08799	0.08352
-0.11787	-0.10579
0.46286	0.43713
-0.33054	-0.36734
-0.17156	-0.12378
-0.04943	-0.05136
-0.07474	-0.00986
-0.00621	0.01916
-0.08545	-0.04833
0.1406	0.11356
-0.10266	-0.14924
-0.25651	-0.25852
0.12278	0.15693
-0.20057	-0.14274
0.02274	0.09491
-0.3608	-0.33651
0.33018	0.2411
0.15302	0.16991
-0.11249	-0.13687
-0.24267	-0.20497
0.05093	0.05367
0.0015	-0.02733
0.31191	0.24686
-0.10618	-0.12509
0.13011	0.11378
0.32428	0.31681
-0.09488	-0.1289
0.10557	0.13677
-0.17575	-0.14059
-0.18022	-0.12919
-0.23995	-0.23545
0.48115	0.45572
-0.55369	-0.51741
-0.22818	-0.25341
0.08498	0.08542
-0.05928	-0.00547
0.09266	0.09704
0.12114	0.13379
-0.47957	-0.44478
-0.20358	-0.17546
0.22577	0.18347
0.17284	0.18752
0.0399	0.05887
-0.08219	-0.09696
-0.1917	-0.15489
-0.46341	-0.40647
-0.1381	-0.16861
-0.29145	-0.23188
-0.10895	-0.08601
-0.45047	-0.38619
-0.43346	-0.36263
-0.27512	-0.28223
-0.1991	-0.19297
0.16456	0.14295
-0.26222	-0.26403
0.09342	0.10757
0.19029	0.20779
-0.15494	-0.1157
0.02618	0.02638
0.03337	0.03579
0.21941	0.21475
0.15552	0.08901
0.31986	0.26752
-0.03798	-0.06294
-0.07247	-0.05378
-0.3597	-0.3707
-0.463	-0.43465
0.09677	0.1496
-0.64806	-0.65508
0.21515	0.22023
0.02023	-0.03271
0.14821	0.08316
-0.06461	-0.10578
0.29417	0.31567
-0.27579	-0.27646
-0.00718	-0.05276
0.49116	0.45859
0.24928	0.24756
0.11425	0.14576
0.37046	0.35368
0.00341	0.04368
-0.37949	-0.33018
-0.40177	-0.33037
0.21783	0.20409
-0.25709	-0.31131
-0.14007	-0.13684
-0.47366	-0.3797
-0.47052	-0.41151
0.07007	0.0498
-0.23506	-0.17458
-0.15229	-0.13857
-0.12725	-0.10823
0.14919	0.10002
-0.09215	-0.10153
0.05692	-0.00201
-0.28802	-0.2335
0.12141	0.10818
0.169	0.17373
-0.07409	-0.14141
-0.16523	-0.17454
0.22485	0.18606
-0.03595	-0.04923
0.05716	0.00982
0.39175	0.38393
0.12514	0.09232
-0.02144	-0.04201
-0.22862	-0.19403
0.17413	0.18498
-0.10827	-0.06562
-0.15452	-0.18134
-0.35398	-0.30229
0.02214	0.06982
0.53164	0.51072
0.10736	0.06558
-0.21067	-0.2326
-0.22128	-0.17062
-0.24923	-0.22977
0.2289	0.25484
-0.13638	-0.0598
-0.00412	0.00424
-0.17236	-0.11335
0.39988	0.34398
-0.31881	-0.3033
-0.23571	-0.23037
0.02142	0.05274
0.06383	0.05112
0.26872	0.22431
-0.02568	-0.05657
-0.42069	-0.42717
0.61012	0.53138
0.06691	0.08121
-0.06453	-0.03242
0.46019	0.38002
-0.3194	-0.37361
0.03989	0.02311
0.3272	0.36265
0.05331	0.08734
-0.27367	-0.22046
0.52166	0.49768
-0.26011	-0.22759
-0.17982	-0.18196
-0.19843	-0.18761
0.3885	0.28948
0.62387	0.58692
-0.33974	-0.29365
0.35117	0.33924
0.05865	0.05297
0.05303	-0.01018
0.26391	0.24401
-0.12166	-0.00553
-0.21853	-0.19148
-0.11864	-0.17641
0.08104	0.08126
-0.04936	-0.0722
-0.01541	-0.06175
0.01663	0.01917
0.32426	0.28712
0.16786	0.16147
0.06582	0.03137
0.25833	0.21966
-0.18251	-0.21215
0.01221	0.07029
-0.00806	-0.06798
0.03637	-0.00728
0.38951	0.35297
-0.23759	-0.2367
0.24309	0.20862
-0.16198	-0.15907
-0.10584	-0.04343
0.04424	0.12053
0.04357	0.01266
0.13586	0.12573
0.21049	0.19321
0.00274	-0.0564
-0.25822	-0.21872
0.10088	0.12249
-0.08066	-0.09839
-0.23168	-0.18029
-0.30969	-0.29391
-0.3158	-0.25523
0.50665	0.46944
0.11748	0.14904
-0.01325	-0.05477
-0.1274	-0.05087
-0.17183	-0.16135
0.12341	0.03719
0.04406	0.06558
-0.39402	-0.3863
0.34382	0.27568
0.13148	0.10566
-0.11046	-0.12435
0.25849	0.31236
0.44207	0.38186
0.28469	0.25234
-0.03508	-0.00934
0.48932	0.46817
0.42192	0.37786
0.11186	0.06268
-0.1476	-0.15989
-0.42147	-0.3878
-0.48987	-0.46342
-0.08874	-0.1625
0.4366	0.37258
0.0756	0.09876
-0.16567	-0.13028
0.39956	0.32912
0.51465	0.43176
0.48854	0.48712
-0.16465	-0.10782
-0.07588	-0.08478
0.34609	0.38087
0.35174	0.3954
0.02548	0.03633
-0.3541	-0.23192
0.26412	0.2292
0.19607	0.19581
-0.06167	-0.05273
0.03399	0.03535
-0.29617	-0.2877
-0.4671	-0.4475
0.05449	0.09859
0.50801	0.47478
-0.14263	-0.21275
-0.24703	-0.23
-0.01987	-0.06353
0.16763	0.13186
0.15258	0.13733
0.03899	0.03615
0.1938	0.16384
-0.20892	-0.16317
0.18092	0.17011
0.04867	0.09204
0.12435	0.15961
-0.48139	-0.40808
-0.07181	-0.06742
0.20139	0.1716
0.06386	0.05933
-0.16531	-0.12479
0.07825	0.01303
0.08973	0.08216
-0.05126	-0.05267
0.10044	0.04715
0.26185	0.19459
-0.08094	-0.05116
-0.06425	-0.06735
0.1311	0.14778
0.0807	0.084
0.07209	0.10002
-0.48122	-0.44555
0.11828	0.14737
0.12928	0.17756
0.07513	0.07408
-0.20888	-0.21957
0.25078	0.22909
-0.25669	-0.27166
0.08729	0.08161
-0.09723	-0.08915
-0.33085	-0.26464
0.24215	0.2191
-0.31946	-0.29513
0.12519	0.1223
-0.02985	-0.05529
0.15256	0.10471
-0.25774	-0.27959
-0.15016	-0.1412
0.45578	0.43493
-0.03505	-0.03249
0.19014	0.1346
0.03968	0.03113
-0.0253	-0.02165
0.12924	0.07538
0.07374	0.04848
0.0103	0.02908
-0.04159	-0.01584
-0.0504	-0.01274
0.29522	0.30807
0.21086	0.19352
0.08624	0.11664
-0.17806	-0.20042
0.62949	0.59263
-0.09597	-0.07663
-0.16793	-0.17189
-0.12257	-0.12469
-0.16836	-0.09698
0.0432	0.01363
-0.01481	-0.07269
0.21184	0.17515
0.20957	0.16805
-0.29357	-0.28968
-0.1459	-0.13793
0.43755	0.42318
-0.09559	-0.10655
-0.09246	-0.1447
-0.21267	-0.14378
-0.32888	-0.30448
0.20537	0.2049
0.05396	0.07085
-0.46048	-0.38801
-0.06419	-0.03548
0.17766	0.14316
0.09511	0.07783
-0.51544	-0.40053
0.28525	0.26557
0.19952	0.14147
0.31703	0.3107
-0.43559	-0.41421
-0.11947	-0.18903
0.15546	0.16568
-0.15712	-0.16444
0.30176	0.24324
0.29698	0.23442
0.26318	0.23816
-0.16485	-0.1364
-0.12834	-0.11729
0.51503	0.45826
-0.03675	-0.01879
-0.44632	-0.37901
0.27091	0.24041
0.43098	0.37337
0.25467	0.26783
0.20168	0.1221
-0.45759	-0.43202
-0.16196	-0.16597
0.3587	0.33808
-0.12606	-0.11318
0.51513	0.45737
0.06824	0.03038
-0.06752	-0.04644
0.22635	0.18815
-0.37314	-0.29706
0.43396	0.42628
0.00637	-0.02926
-0.05817	-0.05044
-0.23375	-0.20936
0.47116	0.39592
-0.23568	-0.18578
0.24483	0.25736
-0.33446	-0.29182
-0.15	-0.13798
0.14698	0.14264
-0.24398	-0.26087
-0.51927	-0.48574
0.24516	0.22286
0.23581	0.19474
-0.27016	-0.2695
-0.0739	-0.07261
-0.48325	-0.41032
0.37366	0.42736
-0.21294	-0.17574
0.11227	0.13172
-0.1324	-0.12648
-0.07088	-0.07964
0.10371	0.0465
-0.29011	-0.25338
-0.04872	-0.07653
0.15742	0.17575
0.15407	0.17256
0.10983	0.13185
-0.28844	-0.30896
-0.23805	-0.19088
-0.06345	-0.15649
-0.43641	-0.34554
0.04024	0.0211
0.40739	0.45195
0.37108	0.3243
-0.12346	-0.17073
-0.4974	-0.41758
0.15675	0.20071
-0.05028	-0.08925
-0.29618	-0.27142
-0.08055	-0.06605
-0.65427	-0.56657
0.14603	0.14937
-0.04753	-0.05803
-0.32791	-0.31134
0.03993	0.04805
-0.52689	-0.39789
-0.15343	-0.17424
0.01653	-0.05597
0.16661	0.15262
0.15786	0.10262
0.02643	0.01324
0.55204	0.53759
0.01612	-0.000634514
0.11355	0.0665
0.24503	0.23783
-0.48266	-0.42112
-0.0602	-0.07345
-0.08191	-0.08587
-0.12502	-0.13535
0.3773	0.33949
0.37182	0.39289
-0.1449	-0.17853
0.20119	0.19625
-0.18788	-0.15897
-0.05589	-0.09185
-0.40838	-0.3576
0.15811	0.17041
-0.29266	-0.25867
-0.09169	-0.14032
0.00488	0.03732
0.31954	0.29937
-0.23863	-0.23584
-0.19852	-0.20686
0.00535	-0.00671
-0.23425	-0.20398
-0.16834	-0.15638
-0.20662	-0.19291
-0.22194	-0.19547
0.06173	0.01758
0.1237	0.1054
0.24299	0.23938
0.14411	0.1391
0.03254	0.05107
-0.01482	-0.05133
-0.05562	-0.03067
0.19206	0.16634
0.0771	0.05919
-0.05685	-0.11637
0.09329	0.02727
0.17818	0.24481
-0.05267	-0.1203
0.21874	0.22648
0.58241	0.5032
-0.26096	-0.20369
0.0268	0.04825
-0.05577	-0.02897
-0.16403	-0.17017
-0.33812	-0.29152
-0.09061	-0.06751
0.30943	0.26383
-0.09085	-0.05419
-0.01531	-0.0124
-0.16023	-0.13671
0.27147	0.26283
-0.65007	-0.57252
0.46453	0.4607
0.4345	0.37618
-0.04485	-0.05075
0.05331	0.07737
0.29941	0.30163
-0.26063	-0.18767
-0.2177	-0.17321
-0.01177	0.00335
-0.14717	-0.09479
0.12195	0.07732
-0.26715	-0.22955
0.09784	0.09418
0.17524	0.17126
0.09972	0.09343
0.04573	0.03718
-0.01514	-0.00588
0.38217	0.4064
-0.01469	0.00885
-0.55494	-0.43962
0.04979	0.06178
-0.0843	-0.15448
-0.0451	0.02316
-0.33205	-0.32439
-0.03116	-0.03658
0.03486	0.01832
0.12409	0.12354
0.00786	-0.02485
0.17144	0.17317
-0.31607	-0.29945
-0.00429	-0.00988
-0.60788	-0.51807
-0.12329	-0.06833
0.11885	0.1376
-0.57498	-0.52587
-0.50753	-0.4488
-0.14346	-0.1476
-0.05561	-0.08909
-0.15396	-0.16329
0.27876	0.28693
-0.17035	-0.14759
-0.30364	-0.24765
-0.1503	-0.17629
-0.17127	-0.14045
0.37903	0.36273
-0.39416	-0.39192
-0.1665	-0.15652
-0.26974	-0.26509
0.18031	0.16609
-0.26284	-0.23867
-0.1464	-0.1496
0.16187	0.10111
0.425	0.32661
-0.18801	-0.12477
0.06204	0.04752
0.28136	0.32116
0.39712	0.30983
-0.16187	-0.19978
0.20366	0.1785
-0.13436	-0.08836
0.12062	0.11576
0.24919	0.21555
-0.32298	-0.28804
0.26652	0.26399
0.29823	0.29964
0.06555	0.01579
0.13945	0.10093
-0.16631	-0.19316
-0.000102596	-0.00531
0.32582	0.29459
-0.20514	-0.21222
-0.21186	-0.26415
0.28612	0.24413
0.22322	0.19684
0.10758	0.18943
0.16233	0.20678
-0.61601	-0.58033
-0.10232	-0.04304
0.16358	0.12423
0.00438	-0.03887
0.18263	0.1976
0.06704	0.12645
-0.22345	-0.18762
0.07492	0.11667
-0.17534	-0.14624
-0.15915	-0.14005
0.67651	0.64188
-0.38469	-0.36208
-0.16031	-0.1282
0.39343	0.34695
0.25689	0.22406
-0.27611	-0.22337
0.24092	0.19954
0.69655	0.6688
-0.0742	-0.03058
0.09072	0.11102
-0.0895	-0.06571
0.37775	0.34222
-0.04464	-0.09638
-0.03528	-0.03823
-0.01155	-0.03596
0.65021	0.57759
0.11686	0.16945
0.01295	0.02381
0.17994	0.17887
0.11599	0.12626
-0.72483	-0.69466
0.00818	-0.00906
-0.00348	0.02599
0.36802	0.30736
0.62896	0.5451
-0.01715	0.01424
0.10401	0.08609
-0.68095	-0.63829
0.27167	0.26255
-0.04214	-0.05336
-0.01733	-0.05627
0.0756	0.06143
-0.31306	-0.29399
0.05031	0.07237
-0.1145	-0.1279
0.07837	0.04962
-0.02673	-0.05355
0.08611	0.08677
0.18319	0.18673
-0.0779	-0.02377
-0.71848	-0.63463
0.37674	0.4147
-0.26738	-0.20858
0.1631	0.13022
-0.05254	-0.0418
-0.16321	-0.09571
0.20015	0.20373
0.08789	0.08337
[truncated: 63,536 more rows]

## Sheet: Fitting curve
Expected Inner Product Output	Predicted Inner Product Output
-1	-0.95
-0.9999	-0.94991
-0.9998	-0.94981
-0.9997	-0.94972
-0.9996	-0.94962
-0.9995	-0.94953
-0.9994	-0.94943
-0.9993	-0.94934
-0.9992	-0.94924
-0.9991	-0.94915
-0.999	-0.94905
-0.9989	-0.94896
-0.9988	-0.94886
-0.9987	-0.94877
-0.9986	-0.94867
-0.9985	-0.94858
-0.9984	-0.94848
-0.9983	-0.94839
-0.9982	-0.94829
-0.9981	-0.9482
-0.998	-0.9481
-0.9979	-0.94801
-0.9978	-0.94791
-0.9977	-0.94782
-0.9976	-0.94772
-0.9975	-0.94763
-0.9974	-0.94753
-0.9973	-0.94744
-0.9972	-0.94734
-0.9971	-0.94725
-0.997	-0.94715
-0.9969	-0.94706
-0.9968	-0.94696
-0.9967	-0.94687
-0.9966	-0.94677
-0.9965	-0.94668
-0.9964	-0.94658
-0.9963	-0.94649
-0.9962	-0.94639
-0.9961	-0.9463
-0.996	-0.9462
-0.9959	-0.94611
-0.9958	-0.94601
-0.9957	-0.94592
-0.9956	-0.94582
-0.9955	-0.94573
-0.9954	-0.94563
-0.9953	-0.94554
-0.9952	-0.94544
-0.9951	-0.94535
-0.995	-0.94525
-0.9949	-0.94516
-0.9948	-0.94506
-0.9947	-0.94497
-0.9946	-0.94487
-0.9945	-0.94478
-0.9944	-0.94468
-0.9943	-0.94459
-0.9942	-0.94449
-0.9941	-0.9444
-0.994	-0.9443
-0.9939	-0.94421
-0.9938	-0.94411
-0.9937	-0.94402
-0.9936	-0.94392
-0.9935	-0.94383
-0.9934	-0.94373
-0.9933	-0.94364
-0.9932	-0.94354
-0.9931	-0.94345
-0.993	-0.94335
-0.9929	-0.94326
-0.9928	-0.94316
-0.9927	-0.94307
-0.9926	-0.94297
-0.9925	-0.94288
-0.9924	-0.94278
-0.9923	-0.94269
-0.9922	-0.94259
-0.9921	-0.9425
-0.992	-0.9424
-0.9919	-0.94231
-0.9918	-0.94221
-0.9917	-0.94212
-0.9916	-0.94202
-0.9915	-0.94193
-0.9914	-0.94183
-0.9913	-0.94174
-0.9912	-0.94164
-0.9911	-0.94155
-0.991	-0.94145
-0.9909	-0.94136
-0.9908	-0.94126
-0.9907	-0.94117
-0.9906	-0.94107
-0.9905	-0.94098
-0.9904	-0.94088
-0.9903	-0.94079
-0.9902	-0.94069
-0.9901	-0.9406
-0.99	-0.9405
-0.9899	-0.94041
-0.9898	-0.94031
-0.9897	-0.94022
-0.9896	-0.94012
-0.9895	-0.94003
-0.9894	-0.93993
-0.9893	-0.93984
-0.9892	-0.93974
-0.9891	-0.93965
-0.989	-0.93955
-0.9889	-0.93946
-0.9888	-0.93936
-0.9887	-0.93927
-0.9886	-0.93917
-0.9885	-0.93908
-0.9884	-0.93898
-0.9883	-0.93889
-0.9882	-0.93879
-0.9881	-0.9387
-0.988	-0.9386
-0.9879	-0.93851
-0.9878	-0.93841
-0.9877	-0.93832
-0.9876	-0.93822
-0.9875	-0.93813
-0.9874	-0.93803
-0.9873	-0.93794
-0.9872	-0.93784
-0.9871	-0.93775
-0.987	-0.93765
-0.9869	-0.93756
-0.9868	-0.93746
-0.9867	-0.93737
-0.9866	-0.93727
-0.9865	-0.93718
-0.9864	-0.93708
-0.9863	-0.93699
-0.9862	-0.93689
-0.9861	-0.9368
-0.986	-0.9367
-0.9859	-0.93661
-0.9858	-0.93651
-0.9857	-0.93642
-0.9856	-0.93632
-0.9855	-0.93623
-0.9854	-0.93613
-0.9853	-0.93604
-0.9852	-0.93594
-0.9851	-0.93585
-0.985	-0.93575
-0.9849	-0.93566
-0.9848	-0.93556
-0.9847	-0.93546
-0.9846	-0.93537
-0.9845	-0.93528
-0.9844	-0.93518
-0.9843	-0.93509
-0.9842	-0.93499
-0.9841	-0.9349
-0.984	-0.9348
-0.9839	-0.93471
-0.9838	-0.93461
-0.9837	-0.93451
-0.9836	-0.93442
-0.9835	-0.93433
-0.9834	-0.93423
-0.9833	-0.93414
-0.9832	-0.93404
-0.9831	-0.93395
-0.983	-0.93385
-0.9829	-0.93376
-0.9828	-0.93366
-0.9827	-0.93356
-0.9826	-0.93347
-0.9825	-0.93338
-0.9824	-0.93328
-0.9823	-0.93319
-0.9822	-0.93309
-0.9821	-0.933
-0.982	-0.9329
-0.9819	-0.93281
-0.9818	-0.93271
-0.9817	-0.93262
-0.9816	-0.93252
-0.9815	-0.93243
-0.9814	-0.93233
-0.9813	-0.93224
-0.9812	-0.93214
-0.9811	-0.93205
-0.981	-0.93195
-0.9809	-0.93186
-0.9808	-0.93176
-0.9807	-0.93167
-0.9806	-0.93157
-0.9805	-0.93148
-0.9804	-0.93138
-0.9803	-0.93129
-0.9802	-0.93119
-0.9801	-0.9311
-0.98	-0.931
-0.9799	-0.93091
-0.9798	-0.93081
-0.9797	-0.93072
-0.9796	-0.93062
-0.9795	-0.93053
-0.9794	-0.93043
-0.9793	-0.93034
-0.9792	-0.93024
-0.9791	-0.93015
-0.979	-0.93005
-0.9789	-0.92996
-0.9788	-0.92986
-0.9787	-0.92977
-0.9786	-0.92967
-0.9785	-0.92958
-0.9784	-0.92948
-0.9783	-0.92939
-0.9782	-0.92929
-0.9781	-0.9292
-0.978	-0.9291
-0.9779	-0.92901
-0.9778	-0.92891
-0.9777	-0.92882
-0.9776	-0.92872
-0.9775	-0.92863
-0.9774	-0.92853
-0.9773	-0.92844
-0.9772	-0.92834
-0.9771	-0.92825
-0.977	-0.92815
-0.9769	-0.92806
-0.9768	-0.92796
-0.9767	-0.92787
-0.9766	-0.92777
-0.9765	-0.92768
-0.9764	-0.92758
-0.9763	-0.92749
-0.9762	-0.92739
-0.9761	-0.9273
-0.976	-0.9272
-0.9759	-0.92711
-0.9758	-0.92701
-0.9757	-0.92692
-0.9756	-0.92682
-0.9755	-0.92673
-0.9754	-0.92663
-0.9753	-0.92654
-0.9752	-0.92644
-0.9751	-0.92635
-0.975	-0.92625
-0.9749	-0.92616
-0.9748	-0.92606
-0.9747	-0.92597
-0.9746	-0.92587
-0.9745	-0.92578
-0.9744	-0.92568
-0.9743	-0.92558
-0.9742	-0.92549
-0.9741	-0.9254
-0.974	-0.9253
-0.9739	-0.92521
-0.9738	-0.92511
-0.9737	-0.92502
-0.9736	-0.92492
-0.9735	-0.92483
-0.9734	-0.92473
-0.9733	-0.92464
-0.9732	-0.92454
-0.9731	-0.92445
-0.973	-0.92435
-0.9729	-0.92426
-0.9728	-0.92416
-0.9727	-0.92407
-0.9726	-0.92397
-0.9725	-0.92388
-0.9724	-0.92378
-0.9723	-0.92369
-0.9722	-0.92359
-0.9721	-0.9235
-0.972	-0.9234
-0.9719	-0.92331
-0.9718	-0.92321
-0.9717	-0.92312
-0.9716	-0.92302
-0.9715	-0.92293
-0.9714	-0.92283
-0.9713	-0.92274
-0.9712	-0.92264
-0.9711	-0.92255
-0.971	-0.92245
-0.9709	-0.92236
-0.9708	-0.92226
-0.9707	-0.92217
-0.9706	-0.92207
-0.9705	-0.92198
-0.9704	-0.92188
-0.9703	-0.92179
-0.9702	-0.92169
-0.9701	-0.9216
-0.97	-0.9215
-0.9699	-0.92141
-0.9698	-0.92131
-0.9697	-0.92122
-0.9696	-0.92112
-0.9695	-0.92103
-0.9694	-0.92093
-0.9693	-0.92084
-0.9692	-0.92074
-0.9691	-0.92065
-0.969	-0.92055
-0.9689	-0.92046
-0.9688	-0.92036
-0.9687	-0.92027
-0.9686	-0.92017
-0.9685	-0.92008
-0.9684	-0.91998
-0.9683	-0.91989
-0.9682	-0.91979
-0.9681	-0.9197
-0.968	-0.9196
-0.9679	-0.91951
-0.9678	-0.91941
-0.9677	-0.91931
-0.9676	-0.91922
-0.9675	-0.91913
-0.9674	-0.91903
-0.9673	-0.91894
-0.9672	-0.91884
-0.9671	-0.91875
-0.967	-0.91865
-0.9669	-0.91856
-0.9668	-0.91846
-0.9667	-0.91836
-0.9666	-0.91827
-0.9665	-0.91818
-0.9664	-0.91808
-0.9663	-0.91799
-0.9662	-0.91789
-0.9661	-0.9178
-0.966	-0.9177
-0.9659	-0.91761
-0.9658	-0.91751
-0.9657	-0.91741
-0.9656	-0.91732
-0.9655	-0.91723
-0.9654	-0.91713
-0.9653	-0.91704
-0.9652	-0.91694
-0.9651	-0.91685
-0.965	-0.91675
-0.9649	-0.91666
-0.9648	-0.91656
-0.9647	-0.91646
-0.9646	-0.91637
-0.9645	-0.91628
-0.9644	-0.91618
-0.9643	-0.91609
-0.9642	-0.91599
-0.9641	-0.9159
-0.964	-0.9158
-0.9639	-0.91571
-0.9638	-0.91561
-0.9637	-0.91551
-0.9636	-0.91542
-0.9635	-0.91533
-0.9634	-0.91523
-0.9633	-0.91514
-0.9632	-0.91504
-0.9631	-0.91495
-0.963	-0.91485
-0.9629	-0.91476
-0.9628	-0.91466
-0.9627	-0.91456
-0.9626	-0.91447
-0.9625	-0.91438
-0.9624	-0.91428
-0.9623	-0.91419
-0.9622	-0.91409
-0.9621	-0.914
-0.962	-0.9139
-0.9619	-0.91381
-0.9618	-0.91371
-0.9617	-0.91362
-0.9616	-0.91352
-0.9615	-0.91343
-0.9614	-0.91333
-0.9613	-0.91324
-0.9612	-0.91314
-0.9611	-0.91305
-0.961	-0.91295
-0.9609	-0.91286
-0.9608	-0.91276
-0.9607	-0.91267
-0.9606	-0.91257
-0.9605	-0.91248
-0.9604	-0.91238
-0.9603	-0.91229
-0.9602	-0.91219
-0.9601	-0.9121
-0.96	-0.912
-0.9599	-0.91191
-0.9598	-0.91181
-0.9597	-0.91172
-0.9596	-0.91162
-0.9595	-0.91153
-0.9594	-0.91143
-0.9593	-0.91134
-0.9592	-0.91124
-0.9591	-0.91115
-0.959	-0.91105
-0.9589	-0.91096
-0.9588	-0.91086
-0.9587	-0.91077
-0.9586	-0.91067
-0.9585	-0.91058
-0.9584	-0.91048
-0.9583	-0.91039
-0.9582	-0.91029
-0.9581	-0.9102
-0.958	-0.9101
-0.9579	-0.91001
-0.9578	-0.90991
-0.9577	-0.90982
-0.9576	-0.90972
-0.9575	-0.90963
-0.9574	-0.90953
-0.9573	-0.90943
-0.9572	-0.90934
-0.9571	-0.90925
-0.957	-0.90915
-0.9569	-0.90906
-0.9568	-0.90896
-0.9567	-0.90887
-0.9566	-0.90877
-0.9565	-0.90868
-0.9564	-0.90858
-0.9563	-0.90848
-0.9562	-0.90839
-0.9561	-0.9083
-0.956	-0.9082
-0.9559	-0.90811
-0.9558	-0.90801
-0.9557	-0.90792
-0.9556	-0.90782
-0.9555	-0.90773
-0.9554	-0.90763
-0.9553	-0.90753
-0.9552	-0.90744
-0.9551	-0.90735
-0.955	-0.90725
-0.9549	-0.90716
-0.9548	-0.90706
-0.9547	-0.90697
-0.9546	-0.90687
-0.9545	-0.90678
-0.9544	-0.90668
-0.9543	-0.90658
-0.9542	-0.90649
-0.9541	-0.9064
-0.954	-0.9063
-0.9539	-0.90621
-0.9538	-0.90611
-0.9537	-0.90602
-0.9536	-0.90592
-0.9535	-0.90583
-0.9534	-0.90573
-0.9533	-0.90564
-0.9532	-0.90554
-0.9531	-0.90545
-0.953	-0.90535
-0.9529	-0.90526
-0.9528	-0.90516
-0.9527	-0.90507
-0.9526	-0.90497
-0.9525	-0.90488
-0.9524	-0.90478
-0.9523	-0.90469
-0.9522	-0.90459
-0.9521	-0.9045
-0.952	-0.9044
-0.9519	-0.90431
-0.9518	-0.90421
-0.9517	-0.90412
-0.9516	-0.90402
-0.9515	-0.90393
-0.9514	-0.90383
-0.9513	-0.90374
-0.9512	-0.90364
-0.9511	-0.90355
-0.951	-0.90345
-0.9509	-0.90336
-0.9508	-0.90326
-0.9507	-0.90317
-0.9506	-0.90307
-0.9505	-0.90298
-0.9504	-0.90288
-0.9503	-0.90279
-0.9502	-0.90269
-0.9501	-0.9026
-0.95	-0.9025
-0.9499	-0.90241
-0.9498	-0.90231
-0.9497	-0.90221
-0.9496	-0.90212
-0.9495	-0.90203
-0.9494	-0.90193
-0.9493	-0.90184
-0.9492	-0.90174
-0.9491	-0.90165
-0.949	-0.90155
-0.9489	-0.90146
-0.9488	-0.90136
-0.9487	-0.90126
-0.9486	-0.90117
-0.9485	-0.90108
-0.9484	-0.90098
-0.9483	-0.90089
-0.9482	-0.90079
-0.9481	-0.9007
-0.948	-0.9006
-0.9479	-0.90051
-0.9478	-0.90041
-0.9477	-0.90031
-0.9476	-0.90022
-0.9475	-0.90013
-0.9474	-0.90003
-0.9473	-0.89994
-0.9472	-0.89984
-0.9471	-0.89975
-0.947	-0.89965
-0.9469	-0.89955
-0.9468	-0.89946
-0.9467	-0.89936
-0.9466	-0.89927
-0.9465	-0.89918
-0.9464	-0.89908
-0.9463	-0.89899
-0.9462	-0.89889
-0.9461	-0.8988
-0.946	-0.8987
-0.9459	-0.89861
-0.9458	-0.89851
-0.9457	-0.89841
-0.9456	-0.89832
-0.9455	-0.89823
-0.9454	-0.89813
-0.9453	-0.89804
-0.9452	-0.89794
-0.9451	-0.89785
-0.945	-0.89775
-0.9449	-0.89766
-0.9448	-0.89756
-0.9447	-0.89746
-0.9446	-0.89737
-0.9445	-0.89728
-0.9444	-0.89718
-0.9443	-0.89709
-0.9442	-0.89699
-0.9441	-0.8969
-0.944	-0.8968
-0.9439	-0.89671
-0.9438	-0.89661
-0.9437	-0.89651
-0.9436	-0.89642
-0.9435	-0.89633
-0.9434	-0.89623
-0.9433	-0.89614
-0.9432	-0.89604
-0.9431	-0.89595
-0.943	-0.89585
-0.9429	-0.89576
-0.9428	-0.89566
-0.9427	-0.89556
-0.9426	-0.89547
-0.9425	-0.89538
-0.9424	-0.89528
-0.9423	-0.89519
-0.9422	-0.89509
-0.9421	-0.895
-0.942	-0.8949
-0.9419	-0.89481
-0.9418	-0.89471
-0.9417	-0.89462
-0.9416	-0.89452
-0.9415	-0.89443
-0.9414	-0.89433
-0.9413	-0.89424
-0.9412	-0.89414
-0.9411	-0.89405
-0.941	-0.89395
-0.9409	-0.89386
-0.9408	-0.89376
-0.9407	-0.89367
-0.9406	-0.89357
-0.9405	-0.89348
-0.9404	-0.89338
-0.9403	-0.89329
-0.9402	-0.89319
-0.9401	-0.8931
-0.94	-0.893
-0.9399	-0.89291
-0.9398	-0.89281
-0.9397	-0.89272
-0.9396	-0.89262
-0.9395	-0.89253
-0.9394	-0.89243
-0.9393	-0.89233
-0.9392	-0.89224
-0.9391	-0.89215
-0.939	-0.89205
-0.9389	-0.89196
-0.9388	-0.89186
-0.9387	-0.89177
-0.9386	-0.89167
-0.9385	-0.89158
-0.9384	-0.89148
-0.9383	-0.89138
-0.9382	-0.89129
-0.9381	-0.8912
-0.938	-0.8911
-0.9379	-0.89101
-0.9378	-0.89091
-0.9377	-0.89082
-0.9376	-0.89072
-0.9375	-0.89063
-0.9374	-0.89053
-0.9373	-0.89043
-0.9372	-0.89034
-0.9371	-0.89025
-0.937	-0.89015
-0.9369	-0.89006
-0.9368	-0.88996
-0.9367	-0.88987
-0.9366	-0.88977
-0.9365	-0.88968
-0.9364	-0.88958
-0.9363	-0.88948
-0.9362	-0.88939
-0.9361	-0.8893
-0.936	-0.8892
-0.9359	-0.88911
-0.9358	-0.88901
-0.9357	-0.88892
-0.9356	-0.88882
-0.9355	-0.88873
-0.9354	-0.88863
-0.9353	-0.88853
-0.9352	-0.88844
-0.9351	-0.88835
-0.935	-0.88825
-0.9349	-0.88816
-0.9348	-0.88806
-0.9347	-0.88797
-0.9346	-0.88787
-0.9345	-0.88778
-0.9344	-0.88768
-0.9343	-0.88758
-0.9342	-0.88749
-0.9341	-0.8874
-0.934	-0.8873
-0.9339	-0.88721
-0.9338	-0.88711
-0.9337	-0.88702
-0.9336	-0.88692
-0.9335	-0.88683
-0.9334	-0.88673
-0.9333	-0.88664
-0.9332	-0.88654
-0.9331	-0.88645
-0.933	-0.88635
-0.9329	-0.88626
-0.9328	-0.88616
-0.9327	-0.88606
-0.9326	-0.88597
-0.9325	-0.88588
-0.9324	-0.88578
-0.9323	-0.88569
-0.9322	-0.88559
-0.9321	-0.8855
-0.932	-0.8854
-0.9319	-0.88531
-0.9318	-0.88521
-0.9317	-0.88511
-0.9316	-0.88502
-0.9315	-0.88493
-0.9314	-0.88483
-0.9313	-0.88474
-0.9312	-0.88464
-0.9311	-0.88455
-0.931	-0.88445
-0.9309	-0.88436
-0.9308	-0.88426
-0.9307	-0.88416
-0.9306	-0.88407
-0.9305	-0.88398
-0.9304	-0.88388
-0.9303	-0.88379
-0.9302	-0.88369
-0.9301	-0.8836
-0.93	-0.8835
-0.9299	-0.88341
-0.9298	-0.88331
-0.9297	-0.88321
-0.9296	-0.88312
-0.9295	-0.88303
-0.9294	-0.88293
-0.9293	-0.88284
-0.9292	-0.88274
-0.9291	-0.88265
-0.929	-0.88255
-0.9289	-0.88245
-0.9288	-0.88236
-0.9287	-0.88226
-0.9286	-0.88217
-0.9285	-0.88208
-0.9284	-0.88198
-0.9283	-0.88189
-0.9282	-0.88179
-0.9281	-0.8817
-0.928	-0.8816
-0.9279	-0.8815
-0.9278	-0.88141
-0.9277	-0.88131
-0.9276	-0.88122
-0.9275	-0.88113
-0.9274	-0.88103
-0.9273	-0.88094
-0.9272	-0.88084
-0.9271	-0.88075
-0.927	-0.88065
-0.9269	-0.88055
-0.9268	-0.88046
-0.9267	-0.88036
-0.9266	-0.88027
-0.9265	-0.88018
-0.9264	-0.88008
-0.9263	-0.87999
-0.9262	-0.87989
-0.9261	-0.8798
-0.926	-0.8797
-0.9259	-0.87961
-0.9258	-0.87951
-0.9257	-0.87942
-0.9256	-0.87932
-0.9255	-0.87923
-0.9254	-0.87913
-0.9253	-0.87904
-0.9252	-0.87894
-0.9251	-0.87885
-0.925	-0.87875
-0.9249	-0.87866
-0.9248	-0.87856
-0.9247	-0.87847
-0.9246	-0.87837
-0.9245	-0.87828
-0.9244	-0.87818
-0.9243	-0.87809
-0.9242	-0.87799
-0.9241	-0.8779
-0.924	-0.8778
-0.9239	-0.87771
-0.9238	-0.87761
-0.9237	-0.87752
-0.9236	-0.87742
-0.9235	-0.87733
-0.9234	-0.87723
-0.9233	-0.87714
-0.9232	-0.87704
-0.9231	-0.87695
-0.923	-0.87685
-0.9229	-0.87676
-0.9228	-0.87666
-0.9227	-0.87657
-0.9226	-0.87647
-0.9225	-0.87638
-0.9224	-0.87628
-0.9223	-0.87619
-0.9222	-0.87609
-0.9221	-0.876
-0.922	-0.8759
-0.9219	-0.87581
-0.9218	-0.87571
-0.9217	-0.87562
-0.9216	-0.87552
-0.9215	-0.87543
-0.9214	-0.87533
-0.9213	-0.87524
-0.9212	-0.87514
-0.9211	-0.87505
-0.921	-0.87495
-0.9209	-0.87486
-0.9208	-0.87476
-0.9207	-0.87467
-0.9206	-0.87457
-0.9205	-0.87448
-0.9204	-0.87438
-0.9203	-0.87429
-0.9202	-0.87419
-0.9201	-0.8741
-0.92	-0.874
-0.9199	-0.87391
-0.9198	-0.87381
-0.9197	-0.87372
-0.9196	-0.87362
-0.9195	-0.87353
-0.9194	-0.87343
-0.9193	-0.87334
-0.9192	-0.87324
-0.9191	-0.87315
-0.919	-0.87305
-0.9189	-0.87296
-0.9188	-0.87286
-0.9187	-0.87277
-0.9186	-0.87267
-0.9185	-0.87258
-0.9184	-0.87248
-0.9183	-0.87239
-0.9182	-0.87229
-0.9181	-0.8722
-0.918	-0.8721
-0.9179	-0.87201
-0.9178	-0.87191
-0.9177	-0.87182
-0.9176	-0.87172
-0.9175	-0.87163
-0.9174	-0.87153
-0.9173	-0.87144
-0.9172	-0.87134
-0.9171	-0.87125
-0.917	-0.87115
-0.9169	-0.87106
-0.9168	-0.87096
-0.9167	-0.87087
-0.9166	-0.87077
-0.9165	-0.87068
-0.9164	-0.87058
-0.9163	-0.87049
-0.9162	-0.87039
-0.9161	-0.8703
-0.916	-0.8702
-0.9159	-0.87011
-0.9158	-0.87001
-0.9157	-0.86992
-0.9156	-0.86982
-0.9155	-0.86973
-0.9154	-0.86963
-0.9153	-0.86954
-0.9152	-0.86944
-0.9151	-0.86935
-0.915	-0.86925
-0.9149	-0.86916
-0.9148	-0.86906
-0.9147	-0.86897
-0.9146	-0.86887
-0.9145	-0.86878
-0.9144	-0.86868
-0.9143	-0.86859
-0.9142	-0.86849
-0.9141	-0.8684
-0.914	-0.8683
-0.9139	-0.86821
-0.9138	-0.86811
-0.9137	-0.86802
-0.9136	-0.86792
-0.9135	-0.86783
-0.9134	-0.86773
-0.9133	-0.86764
-0.9132	-0.86754
-0.9131	-0.86745
-0.913	-0.86735
-0.9129	-0.86726
-0.9128	-0.86716
-0.9127	-0.86707
-0.9126	-0.86697
-0.9125	-0.86688
-0.9124	-0.86678
-0.9123	-0.86669
-0.9122	-0.86659
-0.9121	-0.8665
-0.912	-0.8664
-0.9119	-0.86631
-0.9118	-0.86621
-0.9117	-0.86612
-0.9116	-0.86602
-0.9115	-0.86593
-0.9114	-0.86583
-0.9113	-0.86574
-0.9112	-0.86564
-0.9111	-0.86555
-0.911	-0.86545
-0.9109	-0.86536
-0.9108	-0.86526
-0.9107	-0.86517
-0.9106	-0.86507
-0.9105	-0.86498
-0.9104	-0.86488
-0.9103	-0.86479
-0.9102	-0.86469
-0.9101	-0.8646
-0.91	-0.8645
-0.9099	-0.86441
-0.9098	-0.86431
-0.9097	-0.86422
-0.9096	-0.86412
-0.9095	-0.86403
-0.9094	-0.86393
-0.9093	-0.86384
-0.9092	-0.86374
-0.9091	-0.86365
-0.909	-0.86355
-0.9089	-0.86346
-0.9088	-0.86336
-0.9087	-0.86327
-0.9086	-0.86317
-0.9085	-0.86308
-0.9084	-0.86298
-0.9083	-0.86289
-0.9082	-0.86279
-0.9081	-0.8627
-0.908	-0.8626
-0.9079	-0.86251
-0.9078	-0.86241
-0.9077	-0.86232
-0.9076	-0.86222
-0.9075	-0.86213
-0.9074	-0.86203
-0.9073	-0.86194
-0.9072	-0.86184
-0.9071	-0.86175
-0.907	-0.86165
-0.9069	-0.86156
-0.9068	-0.86146
-0.9067	-0.86137
-0.9066	-0.86127
-0.9065	-0.86118
-0.9064	-0.86108
-0.9063	-0.86099
-0.9062	-0.86089
-0.9061	-0.8608
-0.906	-0.8607
-0.9059	-0.86061
-0.9058	-0.86051
-0.9057	-0.86042
-0.9056	-0.86032
-0.9055	-0.86023
-0.9054	-0.86013
-0.9053	-0.86004
-0.9052	-0.85994
-0.9051	-0.85985
-0.905	-0.85975
-0.9049	-0.85966
-0.9048	-0.85956
-0.9047	-0.85947
-0.9046	-0.85937
-0.9045	-0.85928
-0.9044	-0.85918
-0.9043	-0.85909
-0.9042	-0.85899
-0.9041	-0.8589
-0.904	-0.8588
-0.9039	-0.85871
-0.9038	-0.85861
-0.9037	-0.85852
-0.9036	-0.85842
-0.9035	-0.85833
-0.9034	-0.85823
-0.9033	-0.85814
-0.9032	-0.85804
-0.9031	-0.85795
-0.903	-0.85785
-0.9029	-0.85776
-0.9028	-0.85766
-0.9027	-0.85757
-0.9026	-0.85747
-0.9025	-0.85738
-0.9024	-0.85728
-0.9023	-0.85719
-0.9022	-0.85709
-0.9021	-0.857
-0.902	-0.8569
-0.9019	-0.85681
-0.9018	-0.85671
-0.9017	-0.85662
-0.9016	-0.85652
-0.9015	-0.85643
-0.9014	-0.85633
-0.9013	-0.85624
-0.9012	-0.85614
-0.9011	-0.85605
-0.901	-0.85595
-0.9009	-0.85586
-0.9008	-0.85576
-0.9007	-0.85567
-0.9006	-0.85557
-0.9005	-0.85548
-0.9004	-0.85538
-0.9003	-0.85529
-0.9002	-0.85519
-0.9001	-0.8551
-0.9	-0.855
-0.8999	-0.85491
-0.8998	-0.85481
-0.8997	-0.85472
-0.8996	-0.85462
-0.8995	-0.85453
-0.8994	-0.85443
-0.8993	-0.85434
-0.8992	-0.85424
-0.8991	-0.85415
-0.899	-0.85405
-0.8989	-0.85396
-0.8988	-0.85386
-0.8987	-0.85377
-0.8986	-0.85367
-0.8985	-0.85358
-0.8984	-0.85348
-0.8983	-0.85339
-0.8982	-0.85329
-0.8981	-0.8532
-0.898	-0.8531
-0.8979	-0.85301
-0.8978	-0.85291
-0.8977	-0.85282
-0.8976	-0.85272
-0.8975	-0.85263
-0.8974	-0.85253
-0.8973	-0.85244
-0.8972	-0.85234
-0.8971	-0.85225
-0.897	-0.85215
-0.8969	-0.85206
-0.8968	-0.85196
-0.8967	-0.85187
-0.8966	-0.85177
-0.8965	-0.85168
-0.8964	-0.85158
-0.8963	-0.85149
-0.8962	-0.85139
-0.8961	-0.8513
-0.896	-0.8512
-0.8959	-0.85111
-0.8958	-0.85101
-0.8957	-0.85092
-0.8956	-0.85082
-0.8955	-0.85073
-0.8954	-0.85063
-0.8953	-0.85054
-0.8952	-0.85044
-0.8951	-0.85035
-0.895	-0.85025
-0.8949	-0.85016
-0.8948	-0.85006
-0.8947	-0.84997
-0.8946	-0.84987
-0.8945	-0.84978
-0.8944	-0.84968
-0.8943	-0.84959
-0.8942	-0.84949
-0.8941	-0.8494
-0.894	-0.8493
-0.8939	-0.84921
-0.8938	-0.84911
-0.8937	-0.84902
-0.8936	-0.84892
-0.8935	-0.84883
-0.8934	-0.84873
-0.8933	-0.84864
-0.8932	-0.84854
-0.8931	-0.84845
-0.893	-0.84835
-0.8929	-0.84826
-0.8928	-0.84816
-0.8927	-0.84807
-0.8926	-0.84797
-0.8925	-0.84788
-0.8924	-0.84778
-0.8923	-0.84769
-0.8922	-0.84759
-0.8921	-0.8475
-0.892	-0.8474
-0.8919	-0.84731
-0.8918	-0.84721
-0.8917	-0.84712
-0.8916	-0.84702
-0.8915	-0.84693
-0.8914	-0.84683
-0.8913	-0.84674
-0.8912	-0.84664
-0.8911	-0.84655
-0.891	-0.84645
-0.8909	-0.84636
-0.8908	-0.84626
-0.8907	-0.84617
-0.8906	-0.84607
-0.8905	-0.84598
-0.8904	-0.84588
-0.8903	-0.84579
-0.8902	-0.84569
-0.8901	-0.8456
-0.89	-0.8455
-0.8899	-0.84541
-0.8898	-0.84531
-0.8897	-0.84522
-0.8896	-0.84512
-0.8895	-0.84503
-0.8894	-0.84493
-0.8893	-0.84484
-0.8892	-0.84474
-0.8891	-0.84465
-0.889	-0.84455
-0.8889	-0.84446
-0.8888	-0.84436
-0.8887	-0.84427
-0.8886	-0.84417
-0.8885	-0.84408
-0.8884	-0.84398
-0.8883	-0.84389
-0.8882	-0.84379
-0.8881	-0.8437
-0.888	-0.8436
-0.8879	-0.84351
-0.8878	-0.84341
-0.8877	-0.84332
-0.8876	-0.84322
-0.8875	-0.84313
-0.8874	-0.84303
-0.8873	-0.84294
-0.8872	-0.84284
-0.8871	-0.84275
-0.887	-0.84265
-0.8869	-0.84256
-0.8868	-0.84246
-0.8867	-0.84237
-0.8866	-0.84227
-0.8865	-0.84218
-0.8864	-0.84208
-0.8863	-0.84199
-0.8862	-0.84189
-0.8861	-0.8418
-0.886	-0.8417
-0.8859	-0.84161
-0.8858	-0.84151
-0.8857	-0.84142
-0.8856	-0.84132
-0.8855	-0.84123
-0.8854	-0.84113
-0.8853	-0.84104
-0.8852	-0.84094
-0.8851	-0.84085
-0.885	-0.84075
-0.8849	-0.84066
-0.8848	-0.84056
-0.8847	-0.84047
-0.8846	-0.84037
-0.8845	-0.84028
-0.8844	-0.84018
-0.8843	-0.84009
-0.8842	-0.83999
-0.8841	-0.8399
-0.884	-0.8398
-0.8839	-0.83971
-0.8838	-0.83961
-0.8837	-0.83952
-0.8836	-0.83942
-0.8835	-0.83933
-0.8834	-0.83923
-0.8833	-0.83914
-0.8832	-0.83904
-0.8831	-0.83895
-0.883	-0.83885
-0.8829	-0.83876
-0.8828	-0.83866
-0.8827	-0.83857
-0.8826	-0.83847
-0.8825	-0.83838
-0.8824	-0.83828
-0.8823	-0.83819
-0.8822	-0.83809
-0.8821	-0.838
-0.882	-0.8379
-0.8819	-0.83781
-0.8818	-0.83771
-0.8817	-0.83762
-0.8816	-0.83752
-0.8815	-0.83743
-0.8814	-0.83733
-0.8813	-0.83724
-0.8812	-0.83714
-0.8811	-0.83705
-0.881	-0.83695
-0.8809	-0.83686
-0.8808	-0.83676
-0.8807	-0.83667
-0.8806	-0.83657
-0.8805	-0.83648
-0.8804	-0.83638
-0.8803	-0.83629
-0.8802	-0.83619
-0.8801	-0.8361
-0.88	-0.836
-0.8799	-0.83591
-0.8798	-0.83581
-0.8797	-0.83572
-0.8796	-0.83562
-0.8795	-0.83553
-0.8794	-0.83543
-0.8793	-0.83534
-0.8792	-0.83524
-0.8791	-0.83515
-0.879	-0.83505
-0.8789	-0.83496
-0.8788	-0.83486
-0.8787	-0.83477
-0.8786	-0.83467
-0.8785	-0.83458
-0.8784	-0.83448
-0.8783	-0.83439
-0.8782	-0.83429
-0.8781	-0.8342
-0.878	-0.8341
-0.8779	-0.83401
-0.8778	-0.83391
-0.8777	-0.83382
-0.8776	-0.83372
-0.8775	-0.83363
-0.8774	-0.83353
-0.8773	-0.83344
-0.8772	-0.83334
-0.8771	-0.83325
-0.877	-0.83315
-0.8769	-0.83306
-0.8768	-0.83296
-0.8767	-0.83287
-0.8766	-0.83277
-0.8765	-0.83268
-0.8764	-0.83258
-0.8763	-0.83249
-0.8762	-0.83239
-0.8761	-0.8323
-0.876	-0.8322
-0.8759	-0.83211
-0.8758	-0.83201
-0.8757	-0.83192
-0.8756	-0.83182
-0.8755	-0.83173
-0.8754	-0.83163
-0.8753	-0.83154
-0.8752	-0.83144
-0.8751	-0.83135
-0.875	-0.83125
-0.8749	-0.83116
-0.8748	-0.83106
-0.8747	-0.83097
-0.8746	-0.83087
-0.8745	-0.83078
-0.8744	-0.83068
-0.8743	-0.83059
-0.8742	-0.83049
-0.8741	-0.8304
-0.874	-0.8303
-0.8739	-0.83021
-0.8738	-0.83011
-0.8737	-0.83002
-0.8736	-0.82992
-0.8735	-0.82983
-0.8734	-0.82973
-0.8733	-0.82964
-0.8732	-0.82954
-0.8731	-0.82945
-0.873	-0.82935
-0.8729	-0.82926
-0.8728	-0.82916
-0.8727	-0.82907
-0.8726	-0.82897
-0.8725	-0.82888
-0.8724	-0.82878
-0.8723	-0.82869
-0.8722	-0.82859
-0.8721	-0.8285
-0.872	-0.8284
-0.8719	-0.82831
-0.8718	-0.82821
-0.8717	-0.82812
-0.8716	-0.82802
-0.8715	-0.82793
-0.8714	-0.82783
-0.8713	-0.82774
-0.8712	-0.82764
-0.8711	-0.82755
-0.871	-0.82745
-0.8709	-0.82736
-0.8708	-0.82726
-0.8707	-0.82717
-0.8706	-0.82707
-0.8705	-0.82698
-0.8704	-0.82688
-0.8703	-0.82679
-0.8702	-0.82669
-0.8701	-0.8266
-0.87	-0.8265
-0.8699	-0.82641
-0.8698	-0.82631
-0.8697	-0.82622
-0.8696	-0.82612
-0.8695	-0.82603
-0.8694	-0.82593
-0.8693	-0.82584
-0.8692	-0.82574
-0.8691	-0.82565
-0.869	-0.82555
-0.8689	-0.82546
-0.8688	-0.82536
-0.8687	-0.82527
-0.8686	-0.82517
-0.8685	-0.82508
-0.8684	-0.82498
-0.8683	-0.82489
-0.8682	-0.82479
-0.8681	-0.8247
-0.868	-0.8246
-0.8679	-0.82451
-0.8678	-0.82441
-0.8677	-0.82432
-0.8676	-0.82422
-0.8675	-0.82413
-0.8674	-0.82403
-0.8673	-0.82394
-0.8672	-0.82384
-0.8671	-0.82375
-0.867	-0.82365
-0.8669	-0.82356
-0.8668	-0.82346
-0.8667	-0.82337
-0.8666	-0.82327
-0.8665	-0.82318
-0.8664	-0.82308
-0.8663	-0.82299
-0.8662	-0.82289
-0.8661	-0.8228
-0.866	-0.8227
-0.8659	-0.82261
-0.8658	-0.82251
-0.8657	-0.82242
-0.8656	-0.82232
-0.8655	-0.82223
-0.8654	-0.82213
-0.8653	-0.82204
-0.8652	-0.82194
-0.8651	-0.82185
-0.865	-0.82175
-0.8649	-0.82166
-0.8648	-0.82156
-0.8647	-0.82147
-0.8646	-0.82137
-0.8645	-0.82128
-0.8644	-0.82118
-0.8643	-0.82109
-0.8642	-0.82099
-0.8641	-0.8209
-0.864	-0.8208
-0.8639	-0.82071
-0.8638	-0.82061
-0.8637	-0.82051
-0.8636	-0.82042
-0.8635	-0.82033
-0.8634	-0.82023
-0.8633	-0.82014
-0.8632	-0.82004
-0.8631	-0.81995
-0.863	-0.81985
-0.8629	-0.81976
-0.8628	-0.81966
-0.8627	-0.81956
-0.8626	-0.81947
-0.8625	-0.81938
-0.8624	-0.81928
-0.8623	-0.81919
-0.8622	-0.81909
-0.8621	-0.819
-0.862	-0.8189
-0.8619	-0.81881
-0.8618	-0.81871
-0.8617	-0.81862
-0.8616	-0.81852
-0.8615	-0.81843
-0.8614	-0.81833
-0.8613	-0.81824
-0.8612	-0.81814
-0.8611	-0.81805
-0.861	-0.81795
-0.8609	-0.81786
-0.8608	-0.81776
-0.8607	-0.81767
-0.8606	-0.81757
-0.8605	-0.81748
-0.8604	-0.81738
-0.8603	-0.81729
-0.8602	-0.81719
-0.8601	-0.8171
-0.86	-0.817
-0.8599	-0.81691
-0.8598	-0.81681
-0.8597	-0.81672
-0.8596	-0.81662
-0.8595	-0.81653
-0.8594	-0.81643
-0.8593	-0.81634
-0.8592	-0.81624
-0.8591	-0.81615
-0.859	-0.81605
-0.8589	-0.81596
-0.8588	-0.81586
-0.8587	-0.81577
-0.8586	-0.81567
-0.8585	-0.81558
-0.8584	-0.81548
-0.8583	-0.81539
-0.8582	-0.81529
-0.8581	-0.8152
-0.858	-0.8151
-0.8579	-0.81501
-0.8578	-0.81491
-0.8577	-0.81482
-0.8576	-0.81472
-0.8575	-0.81463
-0.8574	-0.81453
-0.8573	-0.81444
-0.8572	-0.81434
-0.8571	-0.81425
-0.857	-0.81415
-0.8569	-0.81406
-0.8568	-0.81396
-0.8567	-0.81387
-0.8566	-0.81377
-0.8565	-0.81368
-0.8564	-0.81358
-0.8563	-0.81349
-0.8562	-0.81339
-0.8561	-0.8133
-0.856	-0.8132
-0.8559	-0.81311
-0.8558	-0.81301
-0.8557	-0.81292
-0.8556	-0.81282
-0.8555	-0.81273
-0.8554	-0.81263
-0.8553	-0.81254
-0.8552	-0.81244
-0.8551	-0.81235
-0.855	-0.81225
-0.8549	-0.81216
-0.8548	-0.81206
-0.8547	-0.81197
-0.8546	-0.81187
-0.8545	-0.81178
-0.8544	-0.81168
-0.8543	-0.81159
-0.8542	-0.81149
-0.8541	-0.8114
-0.854	-0.8113
-0.8539	-0.81121
-0.8538	-0.81111
-0.8537	-0.81102
-0.8536	-0.81092
-0.8535	-0.81083
-0.8534	-0.81073
-0.8533	-0.81064
-0.8532	-0.81054
-0.8531	-0.81045
-0.853	-0.81035
-0.8529	-0.81026
-0.8528	-0.81016
-0.8527	-0.81007
-0.8526	-0.80997
-0.8525	-0.80988
-0.8524	-0.80978
-0.8523	-0.80969
-0.8522	-0.80959
-0.8521	-0.8095
-0.852	-0.8094
-0.8519	-0.80931
-0.8518	-0.80921
-0.8517	-0.80912
-0.8516	-0.80902
-0.8515	-0.80893
-0.8514	-0.80883
-0.8513	-0.80874
-0.8512	-0.80864
-0.8511	-0.80855
-0.851	-0.80845
-0.8509	-0.80836
-0.8508	-0.80826
-0.8507	-0.80817
-0.8506	-0.80807
-0.8505	-0.80798
-0.8504	-0.80788
-0.8503	-0.80779
-0.8502	-0.80769
-0.8501	-0.8076
-0.85	-0.8075
-0.8499	-0.80741
-0.8498	-0.80731
-0.8497	-0.80722
-0.8496	-0.80712
-0.8495	-0.80703
-0.8494	-0.80693
-0.8493	-0.80684
-0.8492	-0.80674
-0.8491	-0.80665
-0.849	-0.80655
-0.8489	-0.80646
-0.8488	-0.80636
-0.8487	-0.80627
-0.8486	-0.80617
-0.8485	-0.80608
-0.8484	-0.80598
-0.8483	-0.80589
-0.8482	-0.80579
-0.8481	-0.8057
-0.848	-0.8056
-0.8479	-0.80551
-0.8478	-0.80541
-0.8477	-0.80532
-0.8476	-0.80522
-0.8475	-0.80513
-0.8474	-0.80503
-0.8473	-0.80494
-0.8472	-0.80484
-0.8471	-0.80475
-0.847	-0.80465
-0.8469	-0.80456
-0.8468	-0.80446
-0.8467	-0.80437
-0.8466	-0.80427
-0.8465	-0.80418
-0.8464	-0.80408
-0.8463	-0.80399
-0.8462	-0.80389
-0.8461	-0.8038
-0.846	-0.8037
-0.8459	-0.80361
-0.8458	-0.80351
-0.8457	-0.80341
-0.8456	-0.80332
-0.8455	-0.80323
-0.8454	-0.80313
-0.8453	-0.80304
-0.8452	-0.80294
-0.8451	-0.80285
-0.845	-0.80275
-0.8449	-0.80266
-0.8448	-0.80256
-0.8447	-0.80246
-0.8446	-0.80237
-0.8445	-0.80228
-0.8444	-0.80218
-0.8443	-0.80209
-0.8442	-0.80199
-0.8441	-0.8019
-0.844	-0.8018
-0.8439	-0.80171
-0.8438	-0.80161
-0.8437	-0.80151
-0.8436	-0.80142
-0.8435	-0.80133
-0.8434	-0.80123
-0.8433	-0.80114
-0.8432	-0.80104
-0.8431	-0.80095
-0.843	-0.80085
-0.8429	-0.80076
-0.8428	-0.80066
-0.8427	-0.80056
-0.8426	-0.80047
-0.8425	-0.80038
-0.8424	-0.80028
-0.8423	-0.80019
-0.8422	-0.80009
-0.8421	-0.8
-0.842	-0.7999
-0.8419	-0.7998
-0.8418	-0.79971
-0.8417	-0.79961
-0.8416	-0.79952
-0.8415	-0.79942
-0.8414	-0.79933
-0.8413	-0.79923
-0.8412	-0.79914
-0.8411	-0.79905
-0.841	-0.79895
-0.8409	-0.79885
-0.8408	-0.79876
-0.8407	-0.79866
-0.8406	-0.79857
-0.8405	-0.79847
-0.8404	-0.79838
-0.8403	-0.79828
-0.8402	-0.79819
-0.8401	-0.7981
-0.84	-0.798
-0.8399	-0.7979
-0.8398	-0.79781
-0.8397	-0.79771
-0.8396	-0.79762
-0.8395	-0.79752
-0.8394	-0.79743
-0.8393	-0.79733
-0.8392	-0.79724
-0.8391	-0.79714
-0.839	-0.79705
-0.8389	-0.79695
-0.8388	-0.79686
-0.8387	-0.79676
-0.8386	-0.79667
-0.8385	-0.79657
-0.8384	-0.79648
-0.8383	-0.79638
-0.8382	-0.79629
-0.8381	-0.79619
-0.838	-0.7961
-0.8379	-0.796
-0.8378	-0.79591
-0.8377	-0.79581
-0.8376	-0.79572
-0.8375	-0.79563
-0.8374	-0.79553
-0.8373	-0.79543
-0.8372	-0.79534
-0.8371	-0.79524
-0.837	-0.79515
-0.8369	-0.79505
-0.8368	-0.79496
-0.8367	-0.79486
-0.8366	-0.79477
-0.8365	-0.79468
-0.8364	-0.79458
-0.8363	-0.79448
-0.8362	-0.79439
-0.8361	-0.79429
-0.836	-0.7942
-0.8359	-0.7941
-0.8358	-0.79401
-0.8357	-0.79391
-0.8356	-0.79382
-0.8355	-0.79373
-0.8354	-0.79363
-0.8353	-0.79353
-0.8352	-0.79344
-0.8351	-0.79334
-0.835	-0.79325
-0.8349	-0.79315
-0.8348	-0.79306
-0.8347	-0.79296
-0.8346	-0.79287
-0.8345	-0.79278
-0.8344	-0.79268
-0.8343	-0.79258
-0.8342	-0.79249
-0.8341	-0.79239
-0.834	-0.7923
-0.8339	-0.7922
-0.8338	-0.79211
-0.8337	-0.79201
-0.8336	-0.79192
-0.8335	-0.79183
-0.8334	-0.79173
-0.8333	-0.79163
-0.8332	-0.79154
-0.8331	-0.79144
-0.833	-0.79135
-0.8329	-0.79125
-0.8328	-0.79116
-0.8327	-0.79106
-0.8326	-0.79097
-0.8325	-0.79087
-0.8324	-0.79078
-0.8323	-0.79068
-0.8322	-0.79059
-0.8321	-0.79049
-0.832	-0.7904
-0.8319	-0.7903
-0.8318	-0.79021
-0.8317	-0.79011
-0.8316	-0.79002
-0.8315	-0.78992
-0.8314	-0.78983
-0.8313	-0.78973
-0.8312	-0.78964
-0.8311	-0.78954
-0.831	-0.78945
-0.8309	-0.78935
-0.8308	-0.78926
-0.8307	-0.78916
-0.8306	-0.78907
-0.8305	-0.78897
-0.8304	-0.78888
-0.8303	-0.78878
-0.8302	-0.78869
-0.8301	-0.78859
-0.83	-0.7885
-0.8299	-0.7884
-0.8298	-0.78831
-0.8297	-0.78821
-0.8296	-0.78812
-0.8295	-0.78802
-0.8294	-0.78793
-0.8293	-0.78783
-0.8292	-0.78774
-0.8291	-0.78765
-0.829	-0.78755
-0.8289	-0.78745
-0.8288	-0.78736
-0.8287	-0.78726
-0.8286	-0.78717
-0.8285	-0.78707
-0.8284	-0.78698
-0.8283	-0.78688
-0.8282	-0.78679
-0.8281	-0.7867
-0.828	-0.7866
-0.8279	-0.7865
-0.8278	-0.78641
-0.8277	-0.78631
-0.8276	-0.78622
-0.8275	-0.78612
-0.8274	-0.78603
-0.8273	-0.78593
-0.8272	-0.78584
-0.8271	-0.78575
-0.827	-0.78565
-0.8269	-0.78555
-0.8268	-0.78546
-0.8267	-0.78536
-0.8266	-0.78527
-0.8265	-0.78517
-0.8264	-0.78508
-0.8263	-0.78498
-0.8262	-0.78489
-0.8261	-0.7848
-0.826	-0.7847
-0.8259	-0.78461
-0.8258	-0.78451
-0.8257	-0.78441
-0.8256	-0.78432
-0.8255	-0.78422
-0.8254	-0.78413
-0.8253	-0.78403
-0.8252	-0.78394
-0.8251	-0.78385
-0.825	-0.78375
-0.8249	-0.78365
-0.8248	-0.78356
-0.8247	-0.78346
-0.8246	-0.78337
-0.8245	-0.78327
-0.8244	-0.78318
-0.8243	-0.78308
-0.8242	-0.78299
-0.8241	-0.7829
-0.824	-0.7828
-0.8239	-0.7827
-0.8238	-0.78261
-0.8237	-0.78251
-0.8236	-0.78242
-0.8235	-0.78232
-0.8234	-0.78223
-0.8233	-0.78213
-0.8232	-0.78204
-0.8231	-0.78195
-0.823	-0.78185
-0.8229	-0.78175
-0.8228	-0.78166
-0.8227	-0.78156
-0.8226	-0.78147
-0.8225	-0.78137
-0.8224	-0.78128
-0.8223	-0.78118
-0.8222	-0.78109
-0.8221	-0.78099
-0.822	-0.7809
-0.8219	-0.7808
-0.8218	-0.78071
-0.8217	-0.78061
-0.8216	-0.78052
-0.8215	-0.78042
-0.8214	-0.78033
-0.8213	-0.78023
-0.8212	-0.78014
-0.8211	-0.78004
-0.821	-0.77995
-0.8209	-0.77986
-0.8208	-0.77976
-0.8207	-0.77967
-0.8206	-0.77957
-0.8205	-0.77948
-0.8204	-0.77938
-0.8203	-0.77929
-0.8202	-0.77919
-0.8201	-0.7791
-0.82	-0.779
-0.8199	-0.77891
-0.8198	-0.77881
-0.8197	-0.77872
-0.8196	-0.77862
-0.8195	-0.77853
-0.8194	-0.77843
-0.8193	-0.77834
-0.8192	-0.77824
-0.8191	-0.77815
-0.819	-0.77805
-0.8189	-0.77796
-0.8188	-0.77786
-0.8187	-0.77777
-0.8186	-0.77767
-0.8185	-0.77758
-0.8184	-0.77748
-0.8183	-0.77738
-0.8182	-0.77729
-0.8181	-0.7772
-0.818	-0.7771
-0.8179	-0.77701
-0.8178	-0.77691
-0.8177	-0.77682
-0.8176	-0.77672
-0.8175	-0.77663
-0.8174	-0.77653
-0.8173	-0.77643
-0.8172	-0.77634
-0.8171	-0.77625
-0.817	-0.77615
-0.8169	-0.77606
-0.8168	-0.77596
-0.8167	-0.77587
-0.8166	-0.77577
-0.8165	-0.77568
-0.8164	-0.77558
-0.8163	-0.77548
-0.8162	-0.77539
-0.8161	-0.7753
-0.816	-0.7752
-0.8159	-0.77511
-0.8158	-0.77501
-0.8157	-0.77492
-0.8156	-0.77482
-0.8155	-0.77473
-0.8154	-0.77463
-0.8153	-0.77453
-0.8152	-0.77444
-0.8151	-0.77435
-0.815	-0.77425
-0.8149	-0.77416
-0.8148	-0.77406
-0.8147	-0.77397
-0.8146	-0.77387
-0.8145	-0.77378
-0.8144	-0.77368
-0.8143	-0.77358
-0.8142	-0.77349
-0.8141	-0.7734
-0.814	-0.7733
-0.8139	-0.77321
-0.8138	-0.77311
-0.8137	-0.77302
-0.8136	-0.77292
-0.8135	-0.77283
-0.8134	-0.77273
-0.8133	-0.77264
-0.8132	-0.77254
-0.8131	-0.77245
-0.813	-0.77235
-0.8129	-0.77226
-0.8128	-0.77216
-0.8127	-0.77207
-0.8126	-0.77197
-0.8125	-0.77188
-0.8124	-0.77178
-0.8123	-0.77169
-0.8122	-0.77159
-0.8121	-0.7715
-0.812	-0.7714
-0.8119	-0.77131
-0.8118	-0.77121
-0.8117	-0.77111
-0.8116	-0.77102
-0.8115	-0.77093
-0.8114	-0.77083
-0.8113	-0.77074
-0.8112	-0.77064
-0.8111	-0.77055
-0.811	-0.77045
-0.8109	-0.77036
-0.8108	-0.77026
-0.8107	-0.77016
-0.8106	-0.77007
-0.8105	-0.76998
-0.8104	-0.76988
-0.8103	-0.76979
-0.8102	-0.76969
-0.8101	-0.7696
-0.81	-0.7695
-0.8099	-0.76941
-0.8098	-0.76931
-0.8097	-0.76921
-0.8096	-0.76912
-0.8095	-0.76903
-0.8094	-0.76893
-0.8093	-0.76884
-0.8092	-0.76874
-0.8091	-0.76865
-0.809	-0.76855
-0.8089	-0.76846
-0.8088	-0.76836
-0.8087	-0.76826
-0.8086	-0.76817
-0.8085	-0.76808
-0.8084	-0.76798
-0.8083	-0.76789
-0.8082	-0.76779
-0.8081	-0.7677
-0.808	-0.7676
-0.8079	-0.7675
-0.8078	-0.76741
-0.8077	-0.76731
-0.8076	-0.76722
-0.8075	-0.76713
-0.8074	-0.76703
-0.8073	-0.76694
-0.8072	-0.76684
-0.8071	-0.76675
-0.807	-0.76665
-0.8069	-0.76655
-0.8068	-0.76646
-0.8067	-0.76636
-0.8066	-0.76627
-0.8065	-0.76618
-0.8064	-0.76608
-0.8063	-0.76599
-0.8062	-0.76589
-0.8061	-0.7658
-0.806	-0.7657
-0.8059	-0.76561
-0.8058	-0.76551
-0.8057	-0.76541
-0.8056	-0.76532
-0.8055	-0.76523
-0.8054	-0.76513
-0.8053	-0.76504
-0.8052	-0.76494
-0.8051	-0.76485
-0.805	-0.76475
-0.8049	-0.76466
-0.8048	-0.76456
-0.8047	-0.76446
-0.8046	-0.76437
-0.8045	-0.76428
-0.8044	-0.76418
-0.8043	-0.76409
-0.8042	-0.76399
-0.8041	-0.7639
-0.804	-0.7638
-0.8039	-0.76371
-0.8038	-0.76361
-0.8037	-0.76351
-0.8036	-0.76342
-0.8035	-0.76333
-0.8034	-0.76323
-0.8033	-0.76314
-0.8032	-0.76304
-0.8031	-0.76295
-0.803	-0.76285
-0.8029	-0.76276
-0.8028	-0.76266
-0.8027	-0.76256
-0.8026	-0.76247
-0.8025	-0.76238
-0.8024	-0.76228
-0.8023	-0.76219
-0.8022	-0.76209
-0.8021	-0.762
-0.802	-0.7619
-0.8019	-0.76181
-0.8018	-0.76171
-0.8017	-0.76162
-0.8016	-0.76152
-0.8015	-0.76143
-0.8014	-0.76133
-0.8013	-0.76123
-0.8012	-0.76114
-0.8011	-0.76105
-0.801	-0.76095
-0.8009	-0.76086
-0.8008	-0.76076
-0.8007	-0.76067
-0.8006	-0.76057
-0.8005	-0.76048
-0.8004	-0.76038
-0.8003	-0.76028
-0.8002	-0.76019
[truncated: 18,002 more rows]
