# Supplementary material for: Monolithic three-dimensional integration of RRAM-based hybrid memory architecture for one-shot learning
Source: Nat Commun. 2023 Nov 6;14:7140. doi: 10.1038/s41467-023-42981-1 (PMC10628152; doi:10.1038/s41467-023-42981-1)
Supplement: Supplementary file 3 — Source Data [file 41467_2023_42981_MOESM3_ESM.zip › Source Data/Figure3.c.xls]

## Sheet: Unit
Unit
Time	s
Voltage	V

## Sheet: Data
	Measured voltage waveform						Fitted voltage curve
Time	Nmis=0	Nmis=1	Nmis=2	Nmis=3	Nmis=4	Nmis=5	Nmis=0	Nmis=1	Nmis=2	Nmis=3	Nmis=4	Nmis=5
1.408e-08	0.98432	0.966613	0.933907	0.942867	0.941667	0.932447	1.02667	0.946667	0.942667	0.896	0.873333	0.853333
5.408e-08	1.01578	0.979273	0.949113	0.89646	0.872867	0.859427	1.02653	0.943033	0.934327	0.884327	0.857947	0.83458
9.408e-08	0.990727	0.961353	0.930573	0.856353	0.842033	0.832033	1.0264	0.939413	0.926053	0.872807	0.842827	0.81624
1.3408e-07	0.9987	0.95594	0.921353	0.870107	0.831353	0.787187	1.02627	0.935807	0.91786	0.861433	0.827973	0.7983
1.7408e-07	1.02135	0.950153	0.896407	0.86578	0.8237	0.775107	1.02613	0.932213	0.90974	0.850207	0.813387	0.780753
2.1408e-07	1.02021	0.947087	0.893593	0.84448	0.80682	0.763907	1.026	0.928633	0.901687	0.839133	0.799053	0.763593
2.5408e-07	1.01333	0.95318	0.889687	0.838073	0.78568	0.745367	1.02587	0.925073	0.893707	0.8282	0.784973	0.746813
2.9408e-07	1.02193	0.958593	0.87422	0.819587	0.777447	0.7225	1.02573	0.92152	0.8858	0.817407	0.77114	0.7304
3.3408e-07	1.01776	0.944013	0.86552	0.821513	0.75672	0.721667	1.0256	0.91798	0.87796	0.80676	0.757553	0.714347
3.7408e-07	1.01641	0.945	0.87042	0.802707	0.74906	0.692033	1.02547	0.91446	0.870193	0.796247	0.744207	0.698653
4.1408e-07	1.01563	0.925207	0.85818	0.78828	0.7387	0.6713	1.02533	0.910947	0.862493	0.785873	0.731093	0.683293
4.5408e-07	1.02818	0.923487	0.85068	0.77422	0.727653	0.673593	1.0252	0.907453	0.85486	0.775633	0.718207	0.66828
4.9408e-07	1.02641	0.920727	0.843753	0.757347	0.70698	0.64432	1.02507	0.903967	0.847293	0.765527	0.705553	0.653593
5.3408e-07	1.01646	0.920987	0.829273	0.74844	0.696147	0.626353	1.02493	0.9005	0.839793	0.755553	0.69312	0.639227
5.7408e-07	1.01937	0.905467	0.817447	0.74198	0.675053	0.61406	1.0248	0.89704	0.83236	0.745707	0.680907	0.62518
6.1408e-07	1.02729	0.902813	0.81854	0.724847	0.6562	0.601873	1.02467	0.8936	0.825	0.735993	0.668913	0.61144
6.5408e-07	1.00854	0.903387	0.805313	0.723647	0.66078	0.588387	1.02453	0.890167	0.817693	0.7264	0.657127	0.598
6.9408e-07	1.02224	0.889167	0.788387	0.707133	0.628647	0.571613	1.0244	0.886747	0.81046	0.71694	0.645547	0.58486
7.3408e-07	1.01891	0.90078	0.784947	0.694947	0.6275	0.56354	1.02427	0.883347	0.803287	0.7076	0.634173	0.572007
7.7408e-07	1.02641	0.889113	0.77552	0.690727	0.614113	0.554847	1.02413	0.879953	0.79618	0.69838	0.622993	0.559433
8.1408e-07	1.01958	0.901147	0.78182	0.685833	0.598387	0.535987	1.02401	0.876573	0.789133	0.68928	0.61202	0.54714
8.5408e-07	1.03177	0.87974	0.773487	0.67646	0.58344	0.51578	1.02387	0.873213	0.782147	0.6803	0.601233	0.535113
8.9408e-07	1.02828	0.869013	0.765987	0.656667	0.577967	0.4938	1.02374	0.86986	0.775227	0.671433	0.59064	0.523353
9.3408e-07	1.02125	0.87776	0.740107	0.655207	0.570053	0.50906	1.02361	0.86652	0.768367	0.662687	0.580233	0.511853
9.7408e-07	1.02693	0.87594	0.744113	0.63422	0.557187	0.482913	1.02347	0.863193	0.761567	0.654053	0.570007	0.500607
1.01408e-06	1.02646	0.866667	0.728853	0.637967	0.55698	0.483907	1.02334	0.85988	0.754827	0.645527	0.559967	0.4896
1.05408e-06	1.02052	0.872087	0.727187	0.621513	0.531613	0.460987	1.02321	0.85658	0.748147	0.63712	0.5501	0.47884
1.09408e-06	1.03672	0.86292	0.717553	0.615627	0.543593	0.45776	1.02307	0.853293	0.741527	0.62882	0.540407	0.46832
1.13408e-06	1.02073	0.85406	0.72172	0.604273	0.525053	0.445153	1.02294	0.850013	0.734967	0.620627	0.53088	0.458027
1.17408e-06	1.02995	0.84224	0.71026	0.59198	0.505833	0.437707	1.02281	0.846753	0.72846	0.61254	0.521527	0.44796
1.21408e-06	1.03401	0.846613	0.70328	0.58828	0.501147	0.424893	1.02267	0.8435	0.722013	0.60456	0.51234	0.438113
1.25408e-06	1.02437	0.82	0.692087	0.579013	0.490833	0.420107	1.02254	0.840267	0.715627	0.59668	0.503307	0.428487
1.29408e-06	1.01932	0.837293	0.691147	0.589893	0.491667	0.405367	1.02241	0.83704	0.709293	0.588907	0.49444	0.419073
1.33408e-06	1.02911	0.836927	0.6813	0.565053	0.476093	0.396513	1.02227	0.833827	0.703013	0.581233	0.485727	0.40986
1.37408e-06	1.03011	0.824113	0.68078	0.563753	0.463387	0.392913	1.02214	0.830627	0.696793	0.57366	0.477173	0.400853
1.41408e-06	1.02302	0.823073	0.681253	0.568333	0.454013	0.384113	1.02201	0.827433	0.690627	0.566187	0.46876	0.392047
1.45408e-06	1.01682	0.82078	0.667293	0.53594	0.437553	0.379533	1.02188	0.82426	0.684513	0.558807	0.4605	0.383427
1.49408e-06	1.02959	0.83432	0.657967	0.526667	0.44604	0.356873	1.02175	0.821093	0.67846	0.551527	0.452387	0.375
1.53408e-06	1.02115	0.8163	0.65828	0.53448	0.448127	0.36026	1.02161	0.817947	0.672453	0.54434	0.444413	0.36676
1.57408e-06	1.02391	0.822813	0.652133	0.53646	0.433387	0.349013	1.02148	0.814807	0.666507	0.537253	0.436587	0.3587
1.61408e-06	1.02568	0.807447	0.65698	0.523487	0.420627	0.350887	1.02135	0.811673	0.660607	0.530253	0.428893	0.350813
1.65408e-06	1.03037	0.806773	0.635833	0.500413	0.4075	0.3412	1.02121	0.80856	0.65476	0.52334	0.421333	0.343107
1.69408e-06	1.02641	0.8125	0.636613	0.501147	0.39594	0.335153	1.02108	0.805453	0.648967	0.516527	0.413913	0.335567
1.73408e-06	1.02307	0.800627	0.63542	0.500053	0.39526	0.322553	1.02095	0.802367	0.64322	0.509793	0.40662	0.328193
1.77408e-06	1.02797	0.793387	0.622813	0.48526	0.39896	0.314113	1.02082	0.799287	0.637533	0.503153	0.399453	0.32098
1.81408e-06	1.02963	0.79896	0.62698	0.487293	0.379793	0.305313	1.02069	0.796213	0.631887	0.496593	0.392413	0.313927
1.85408e-06	1.00787	0.78698	0.610107	0.492347	0.393127	0.313227	1.02055	0.79316	0.626293	0.490127	0.3855	0.307027
1.89408e-06	1.02563	0.791147	0.604633	0.468647	0.37344	0.29922	1.02042	0.790113	0.620753	0.48374	0.378707	0.30028
1.93408e-06	1.02854	0.780313	0.593333	0.46682	0.362393	0.293333	1.02029	0.78708	0.61526	0.47744	0.372033	0.29368
1.97408e-06	1.02292	0.769793	0.583487	0.4638	0.353647	0.280053	1.02015	0.78406	0.609813	0.471213	0.36548	0.287227
2.01408e-06	1.01911	0.77406	0.593593	0.462967	0.361873	0.277087	1.02002	0.781053	0.60442	0.46508	0.35904	0.280913
2.05408e-06	1.03313	0.762187	0.569793	0.434847	0.352347	0.281407	1.01989	0.778053	0.599073	0.45902	0.352713	0.27474
2.09408e-06	1.02713	0.77	0.579167	0.4475	0.341613	0.268127	1.01976	0.775067	0.593767	0.45304	0.346493	0.2687
2.13408e-06	1.03276	0.749273	0.56844	0.429893	0.327653	0.267913	1.01963	0.772087	0.588513	0.447133	0.340393	0.262793
2.17408e-06	1.02026	0.76594	0.56708	0.436613	0.3362	0.257553	1.01949	0.769127	0.583307	0.441307	0.334393	0.25702
2.21408e-06	1.01656	0.768127	0.577033	0.427087	0.32156	0.252707	1.01936	0.766173	0.578147	0.43556	0.3285	0.251373
2.25408e-06	1.03	0.76594	0.55906	0.422447	0.329633	0.25328	1.01923	0.763233	0.573027	0.429887	0.322713	0.245847
2.29408e-06	1.03349	0.750413	0.542553	0.41448	0.3137	0.24682	1.01909	0.7603	0.56796	0.42428	0.317027	0.24044
2.33408e-06	1.02932	0.755367	0.546353	0.40854	0.313747	0.23604	1.01896	0.757387	0.562933	0.418753	0.31144	0.23516
2.37408e-06	1.03651	0.74156	0.55198	0.403907	0.306147	0.247553	1.01883	0.754473	0.557947	0.4133	0.305953	0.229993
2.41408e-06	1.02463	0.74432	0.539167	0.411353	0.294587	0.238333	1.0187	0.75158	0.553013	0.407913	0.30056	0.224933
2.45408e-06	1.03083	0.741667	0.54474	0.401093	0.295987	0.21698	1.01857	0.748693	0.54812	0.4026	0.295267	0.219993
2.49408e-06	1.02479	0.743227	0.52458	0.40526	0.306407	0.228907	1.01843	0.74582	0.543267	0.397353	0.29006	0.21516
2.53408e-06	1.03182	0.73458	0.539113	0.388907	0.288853	0.22104	1.0183	0.74296	0.53846	0.392173	0.284953	0.210427
2.57408e-06	1.03099	0.727867	0.536873	0.379687	0.287087	0.203853	1.01817	0.740107	0.533693	0.387067	0.279927	0.205807
2.61408e-06	1.02583	0.730107	0.507133	0.376513	0.267653	0.2075	1.01803	0.737267	0.528973	0.38202	0.275	0.20128
2.65408e-06	1.02411	0.725367	0.514687	0.372187	0.282653	0.20922	1.01791	0.734433	0.524293	0.377047	0.270153	0.19686
2.69408e-06	1.0213	0.72542	0.50932	0.361093	0.27354	0.20932	1.01777	0.731613	0.519653	0.372133	0.265393	0.192533
2.73408e-06	1.0262	0.721247	0.503227	0.35198	0.275413	0.18974	1.01764	0.728807	0.515053	0.367287	0.260713	0.1883
2.77408e-06	1.03011	0.717347	0.506927	0.366873	0.2538	0.21568	1.01751	0.726007	0.510493	0.3625	0.25612	0.18416
2.81408e-06	1.02776	0.720627	0.498227	0.358593	0.26594	0.190053	1.01737	0.72322	0.505973	0.357773	0.251607	0.180113
2.85408e-06	1.02865	0.71182	0.489587	0.352867	0.250153	0.184533	1.01725	0.720447	0.5015	0.353113	0.247173	0.176153
2.89408e-06	1.02037	0.707913	0.47854	0.342813	0.259167	0.184427	1.01711	0.71768	0.49706	0.348513	0.24282	0.172287
2.93408e-06	1.02854	0.69958	0.478593	0.340107	0.245313	0.185727	1.01698	0.714927	0.49266	0.343973	0.23854	0.1685
2.97408e-06	1.01776	0.706253	0.479427	0.33724	0.24224	0.181667	1.01685	0.71218	0.4883	0.339493	0.23434	0.164793
3.01408e-06	1.03026	0.69042	0.470107	0.334273	0.24474	0.182707	1.01671	0.709447	0.48398	0.335067	0.230207	0.161173
3.05408e-06	1.02787	0.709113	0.47432	0.345467	0.23802	0.17922	1.01658	0.706727	0.4797	0.3307	0.226153	0.157633
3.09408e-06	1.02427	0.693487	0.45948	0.322033	0.226773	0.174373	1.01645	0.704013	0.475453	0.326393	0.222167	0.154167
3.13408e-06	1.02193	0.685727	0.459167	0.3213	0.24182	0.167707	1.01632	0.701307	0.471247	0.32214	0.218253	0.15078
3.17408e-06	1.03713	0.690887	0.447967	0.31094	0.22172	0.171773	1.01619	0.698613	0.467073	0.317947	0.214407	0.147467
3.21408e-06	1.01297	0.69604	0.458593	0.326667	0.22776	0.157033	1.01605	0.695933	0.46294	0.3138	0.210627	0.144227
3.25408e-06	1.03109	0.684533	0.453907	0.304687	0.22146	0.1562	1.01592	0.69326	0.458847	0.309713	0.20692	0.141053
3.29408e-06	1.01985	0.685833	0.44896	0.31896	0.214013	0.15344	1.01579	0.6906	0.454787	0.30568	0.203273	0.137953
3.33408e-06	1.01896	0.665627	0.437967	0.291873	0.217133	0.15	1.01566	0.687953	0.45076	0.301693	0.199687	0.13492
3.37408e-06	1.02432	0.67146	0.438907	0.299793	0.21406	0.15552	1.01553	0.685307	0.446773	0.297767	0.196173	0.13196
3.41408e-06	1.01761	0.66844	0.446407	0.30578	0.20854	0.143227	1.01539	0.68268	0.44282	0.293887	0.192713	0.12906
3.45408e-06	1.01958	0.654687	0.44328	0.29708	0.22318	0.1412	1.01527	0.68006	0.4389	0.290053	0.18932	0.12622
3.49408e-06	1.02594	0.67932	0.427913	0.287553	0.205367	0.142653	1.01513	0.677447	0.435013	0.286273	0.18598	0.123447
