# Supplementary material for: Monolithic three-dimensional integration of RRAM-based hybrid memory architecture for one-shot learning
Source: Nat Commun. 2023 Nov 6;14:7140. doi: 10.1038/s41467-023-42981-1 (PMC10628152; doi:10.1038/s41467-023-42981-1)
Supplement: Supplementary file 3 — Source Data [file 41467_2023_42981_MOESM3_ESM.zip › Source Data/Figure3.d.xls]

## Sheet: Unit
Unit
Time (t)	ms
Bin Size	0.278
Start	6.95
End	6.45

## Sheet: Data
t
8.52029
7.8177
8.40183
8.75484
8.59193
8.81425
8.89036
7.95234
8.16635
8.86767
8.22774
8.21656
8.54071
8.93897
7.79665
8.81313
8.00778
8.76091
8.32184
8.37298
8.33582
8.44061
7.8735
8.73338
8.20928
7.89407
8.50413
8.49789
8.58344
7.81155
8.58981
7.95143
8.07149
7.78878
7.03854
8.28464
8.24238
8.18366
7.97607
8.23701
7.99948
8.08182
8.09029
7.82827
7.51057
8.25413
7.57566
8.24287
7.76181
7.89811
8.03835
8.436
7.70288
7.67565
7.92287
7.60384
7.9747
7.96282
7.38055
8.36794
7.834
7.84993
8.03742
8.09406
8.71149
7.91565
8.69786
9.1611
9.11663
9.19808
9.39773
7.49882
8.89492
9.19687
8.78972
9.22862
9.21333
8.86485
8.80978
8.01794
7.52928
7.67777
7.73116
7.77441
7.68457
7.726
7.47181
7.77615
7.48912
7.99121
8.62713
8.28365
8.11769
7.67693
8.04114
8.00963
8.07149
7.93101
7.86148
8.24678
