# Supplementary material for: Monolithic three-dimensional integration of RRAM-based hybrid memory architecture for one-shot learning
Source: Nat Commun. 2023 Nov 6;14:7140. doi: 10.1038/s41467-023-42981-1 (PMC10628152; doi:10.1038/s41467-023-42981-1)
Supplement: Supplementary file 3 — Source Data [file 41467_2023_42981_MOESM3_ESM.zip › Source Data/Figure3.e.xls]

## Sheet: Unit
Unit
Time (t)	s

## Sheet: Simulated Curve
Nmis	t
0	0.00010083
1	8.92825e-06
2	4.65169e-06
3	3.16325e-06
4	2.39583e-06
5	1.92637e-06
6	1.6076e-06
7	1.38509e-06
8	1.21244e-06
9	1.07901e-06
10	9.68449e-07
11	8.82413e-07
12	8.09196e-07
13	7.49138e-07
14	6.97333e-07
15	6.49514e-07
16	6.09206e-07
17	5.73754e-07
18	5.42491e-07
19	5.12631e-07
20	4.88197e-07
21	4.64499e-07
22	4.44112e-07
23	4.24559e-07
24	4.07181e-07
25	3.91453e-07
26	3.75592e-07
27	3.62276e-07
28	3.49394e-07
29	3.3744e-07
30	3.26534e-07
31	3.15944e-07
32	3.05698e-07
33	2.96723e-07
34	2.87696e-07
35	2.79611e-07
36	2.72305e-07
37	2.64764e-07
38	2.57585e-07
39	2.50619e-07
40	2.44803e-07
41	2.38738e-07
42	2.32763e-07
43	2.27663e-07
44	2.22469e-07
45	2.17569e-07
46	2.1271e-07
47	2.08575e-07
48	2.04343e-07
49	2.00035e-07
50	1.95954e-07
51	1.9201e-07
52	1.88347e-07
53	1.84956e-07
54	1.8146e-07
55	1.78108e-07
56	1.74954e-07
57	1.719e-07
58	1.69216e-07
59	1.65939e-07
60	1.63275e-07
61	1.60646e-07
62	1.57962e-07
63	1.55571e-07
64	1.53187e-07
65	1.50777e-07
66	1.48403e-07
67	1.46128e-07
68	1.44178e-07
69	1.41982e-07
70	1.39889e-07
71	1.38067e-07
72	1.35926e-07
73	1.34237e-07
74	1.32477e-07
75	1.3064e-07
76	1.28934e-07
77	1.27517e-07
78	1.25727e-07
79	1.24018e-07
80	1.22582e-07
81	1.21093e-07
82	1.1953e-07
83	1.18089e-07
84	1.1671e-07
85	1.15522e-07
86	1.13925e-07
87	1.12836e-07
88	1.11502e-07
89	1.10106e-07
90	1.08898e-07
91	1.07661e-07
92	1.06587e-07
93	1.05366e-07
94	1.04193e-07
95	1.03188e-07
96	1.02199e-07
97	1.01161e-07
98	9.99374e-08
99	9.90734e-08
100	9.7969e-08
101	9.70646e-08
102	9.61993e-08
103	9.51996e-08
104	9.42427e-08
105	9.34017e-08
106	9.2523e-08
107	9.15855e-08
108	9.08221e-08
109	8.99759e-08
110	8.91312e-08
111	8.83069e-08
112	8.75424e-08
113	8.68203e-08
114	8.59244e-08
115	8.53081e-08
116	8.45515e-08
117	8.37217e-08
118	8.31894e-08
119	8.23936e-08
120	8.16776e-08
121	8.10508e-08
122	8.03737e-08
123	7.97928e-08
124	7.90296e-08
125	7.84209e-08
126	7.78127e-08
127	7.72005e-08
128	7.65959e-08

## Sheet: Experiment dots
Nmis	Average of t	standard deviation of t
0	0.00012108	0.000106777
1	8.2079e-06	1.82924e-06
2	4.37556e-06	2.6149e-07
3	3.21648e-06	1.67787e-07
4	2.41476e-06	1.00882e-07
5	1.82539e-06	1.11687e-07
