# Supplementary material for: Monolithic three-dimensional integration of RRAM-based hybrid memory architecture for one-shot learning
Source: Nat Commun. 2023 Nov 6;14:7140. doi: 10.1038/s41467-023-42981-1 (PMC10628152; doi:10.1038/s41467-023-42981-1)
Supplement: Supplementary file 3 — Source Data [file 41467_2023_42981_MOESM3_ESM.zip › Source Data/Figure3.f.xls]

## Sheet: Calculation result
Expected Hamming Distance	Predicted Hamming Distance
7	7
69	69
24	24
30	30
44	44
38	39
71	71
45	44
46	46
93	92
84	83
40	40
79	79
61	61
74	75
56	57
73	73
29	29
69	69
26	26
79	79
34	34
83	83
108	108
47	47
52	52
27	28
77	77
71	71
58	57
59	59
46	46
89	89
74	73
65	65
57	57
46	46
84	83
71	71
93	93
53	52
95	96
45	46
105	105
36	35
63	63
47	47
56	56
41	41
93	94
13	13
65	65
74	74
38	38
26	26
25	25
63	64
55	55
80	80
32	31
26	27
51	51
83	83
70	69
63	63
91	91
37	37
27	27
64	64
70	70
88	88
27	27
68	68
29	29
85	85
60	59
23	23
40	40
66	66
44	44
66	67
25	25
54	54
52	51
53	53
10	10
44	44
58	59
84	85
86	87
91	91
38	39
53	53
80	79
27	27
71	72
101	101
89	89
7	7
54	54
88	86
78	78
48	48
52	52
36	35
63	64
96	95
106	105
44	44
6	6
113	113
71	71
57	56
91	91
44	44
77	78
103	103
55	54
44	44
45	45
54	54
64	63
77	77
77	77
79	80
32	32
107	108
79	79
30	30
84	83
118	117
52	52
78	78
109	109
82	82
80	80
55	55
53	53
67	67
49	49
75	75
81	82
43	42
106	107
46	46
49	49
66	66
70	69
77	77
84	84
91	90
80	81
117	116
60	60
65	65
74	74
82	81
91	91
39	39
49	49
12	12
50	50
35	35
35	35
44	44
46	46
65	65
48	48
56	55
67	66
71	71
46	46
8	8
70	70
78	78
56	56
44	44
74	74
25	26
23	23
40	40
80	81
60	60
16	16
47	47
66	67
101	101
53	53
44	44
89	89
50	50
22	22
60	60
24	24
65	66
27	27
53	53
64	64
53	52
68	68
68	68
25	26
82	82
70	70
93	93
49	49
88	88
62	62
24	24
81	81
59	59
85	85
29	29
87	86
59	59
82	82
84	82
69	69
57	57
45	45
91	92
68	67
102	103
81	82
56	56
27	27
22	21
49	49
87	87
38	39
62	61
91	91
85	85
82	82
85	86
98	98
46	46
37	37
45	46
36	36
64	64
87	88
41	41
34	34
90	90
96	96
60	61
100	100
40	41
59	59
36	36
89	88
66	66
46	46
98	98
37	37
80	79
106	105
70	70
86	85
99	100
30	30
107	107
95	95
22	22
99	99
76	77
41	41
66	66
56	57
59	59
70	70
67	67
81	82
72	72
62	63
83	83
18	18
52	51
101	101
91	91
12	12
73	73
29	29
44	44
38	38
96	96
80	81
81	81
48	48
74	74
83	83
81	81
109	109
72	72
80	81
23	23
73	73
38	38
46	46
97	97
54	54
74	74
67	66
49	49
73	73
52	52
53	53
88	87
48	48
77	78
79	78
46	46
92	92
103	103
22	22
81	80
53	53
123	123
33	33
127	128
32	32
34	34
17	17
67	67
75	75
88	89
53	53
94	95
85	85
92	92
56	56
112	111
24	24
90	91
88	88
68	67
49	49
67	67
12	12
50	50
125	125
48	48
38	38
64	63
110	111
10	10
48	48
62	62
11	11
7	7
78	79
61	61
60	60
84	84
104	104
113	112
68	68
33	33
62	62
64	64
56	56
75	74
30	30
120	120
92	92
65	65
81	81
57	56
39	38
84	84
16	17
73	73
47	47
48	48
102	103
49	49
81	81
62	62
72	73
13	13
104	104
52	52
61	61
96	96
29	29
112	111
26	26
122	123
87	88
99	99
55	55
75	75
53	53
78	78
77	77
70	70
75	76
62	62
46	46
57	57
57	57
66	66
74	74
57	58
67	68
64	64
64	64
86	88
85	86
66	66
28	28
66	66
81	81
60	60
21	21
27	27
84	85
59	59
30	30
16	16
38	37
98	98
20	20
76	76
57	57
47	47
68	68
29	29
43	43
94	95
12	12
45	45
23	23
75	74
58	58
107	107
80	79
104	104
70	69
48	48
76	77
38	38
67	67
102	102
73	72
70	70
66	66
13	13
56	56
80	80
54	54
53	53
16	16
102	101
45	44
49	50
108	108
104	104
55	55
67	67
11	11
34	34
71	71
47	47
20	20
69	69
58	58
80	80
77	78
32	32
109	110
96	96
38	38
83	83
50	50
32	32
82	82
79	78
58	58
35	35
90	90
45	45
67	67
82	82
37	37
45	45
28	28
79	80
66	67
94	93
66	66
85	85
15	14
70	69
64	64
49	48
29	29
45	45
47	47
60	60
97	98
25	25
53	53
65	66
93	93
73	73
126	125
74	75
116	115
106	105
85	85
55	55
41	41
34	33
80	81
92	93
16	16
38	38
39	39
57	57
114	114
61	62
50	50
41	41
43	43
41	41
27	28
81	81
52	51
76	76
75	75
113	113
20	19
35	35
17	17
78	78
51	51
104	102
81	82
48	48
96	97
17	17
74	74
40	40
79	79
15	15
27	27
76	77
63	63
77	76
89	89
104	104
120	119
52	52
51	51
99	98
36	36
21	21
92	91
71	70
70	70
117	118
30	30
18	18
86	86
67	67
73	73
83	83
39	39
75	75
80	80
78	78
86	86
11	11
35	36
94	94
74	74
14	14
80	79
35	35
31	31
67	68
24	24
42	42
45	45
85	85
96	95
80	80
103	103
49	48
119	119
19	19
45	45
97	98
76	77
50	50
90	89
60	60
107	108
46	46
98	97
109	108
47	47
83	83
46	45
23	23
80	79
60	60
24	24
3	3
33	33
60	60
53	54
122	122
48	48
75	76
82	82
19	19
71	72
81	81
68	68
73	73
53	54
117	117
73	73
38	38
45	45
66	66
22	22
117	117
39	39
94	94
32	32
42	41
89	89
108	108
78	78
116	116
65	66
94	95
100	100
76	75
67	67
68	68
120	120
49	50
56	56
18	19
96	96
69	69
64	65
100	101
79	80
88	87
88	87
42	42
56	56
83	82
87	88
72	72
121	121
49	49
69	69
75	75
32	32
44	43
97	98
58	58
54	54
17	17
52	53
4	4
71	71
18	18
79	79
104	104
33	33
35	35
17	17
29	29
41	41
104	104
82	81
31	31
28	28
30	30
62	63
74	75
6	6
81	82
41	41
75	76
52	52
27	27
42	42
39	39
74	74
41	41
98	98
66	66
51	51
1	1
66	65
90	90
59	59
48	48
98	98
12	12
17	17
49	49
36	36
80	80
70	69
76	76
68	69
113	113
9	9
70	70
48	48
39	39
65	65
38	38
73	74
66	66
82	82
36	36
87	87
50	50
82	81
101	102
126	125
113	114
1	1
87	86
62	61
92	92
76	76
84	84
59	59
63	64
91	91
90	89
61	60
64	64
47	47
94	94
86	86
42	42
50	51
82	83
77	78
65	65
25	25
29	29
33	33
24	24
33	33
29	29
108	109
53	54
89	88
27	27
29	29
27	27
20	20
100	99
61	62
68	67
32	32
121	121
95	95
21	21
52	52
96	96
107	107
83	83
70	69
50	50
62	62
23	23
60	61
42	42
91	91
96	96
98	98
74	74
37	38
75	75
43	43
78	78
55	54
45	45
72	72
47	47
26	26
69	69
67	67
21	20
66	66
68	68
50	50
86	85
95	95
51	51
73	71
69	69
79	78
66	66
82	82
48	48
85	86
29	29
33	33
52	52
33	33
88	88
104	104
127	127
84	85
65	65
96	95
115	115
106	105
63	63
39	39
45	45
10	10
59	60
70	70
70	70
54	54
72	72
68	68
59	59
117	118
70	70
24	25
53	53
48	48
52	52
71	70
38	39
48	48
63	64
46	47
71	71
72	72
72	72
71	70
20	20
23	23
40	40
94	94
96	96
76	76
41	41
65	65
81	81
91	90
16	16
66	65
23	23
44	44
70	70
54	54
65	65
82	82
103	103
18	18
9	9
68	67
89	90
63	63
80	81
98	99
78	78
79	79
68	68
122	123
61	61
95	95
44	43
113	113
71	71
66	66
94	95
51	50
80	80
100	100
46	46
70	70
56	57
65	65
66	66
100	100
82	82
56	56
33	33
19	19
99	100
8	8
75	75
54	54
52	52
26	26
39	39
38	38
99	100
62	62
107	107
52	52
79	79
78	78
6	6
70	70
70	71
87	87
29	30
86	86
47	47
57	57
45	46
81	80
112	112
15	15
69	69
98	99
108	108
17	17
76	76
36	36
123	125
37	37
82	82
80	80
37	37
32	32
73	73
56	56
81	80
90	90
42	42
39	39
16	16
84	83
8	8
68	68
40	41
21	21
94	95
49	49
68	68
32	32
98	98
86	86
56	57
102	102
55	55
44	44
40	40
53	53
56	56
54	55
89	88
71	72
19	19
116	115
15	15
32	32
34	34
117	118
71	71
38	38
28	28
120	120
27	27
27	27
34	33
35	35
29	30
62	61
34	34
0	0
99	100
89	89
118	118
71	71
80	79
64	65
50	50
88	88
46	45
46	46
78	79
21	22
28	28
13	13
91	90
65	64
105	105
45	46
56	56
27	27
128	127
115	115
36	36
111	111
78	78
75	74
62	61
26	26
80	79
41	41
73	72
103	103
122	123
67	67
47	48
85	85
86	86
50	50
58	58
25	25
40	40
44	44
61	61
75	75
36	36
70	69
91	90
38	37
9	9
80	80
56	55
61	62
17	17
83	83
35	35
122	122
64	64
85	84
85	85
106	106
97	97
122	122
109	108
58	58
70	70
61	61
48	48
59	59
44	44
50	50
29	29
48	47
95	95
89	89
26	26
69	69
104	103
78	79
62	62
121	121
30	30
66	67
63	63
109	108
72	72
104	104
48	48
110	109
54	53
15	15
51	51
114	114
79	79
53	52
71	71
63	63
58	58
52	52
98	99
44	44
34	34
95	95
100	99
79	79
38	38
22	22
45	45
84	84
96	96
62	62
68	69
49	49
111	109
59	59
59	59
69	69
41	41
27	27
32	32
60	60
57	57
54	54
85	85
120	121
78	78
84	84
43	43
89	88
51	52
80	80
121	121
95	94
99	98
80	80
27	28
66	66
48	48
75	74
72	72
60	59
1	1
16	16
40	39
26	27
50	50
70	70
101	102
84	84
61	61
73	73
38	39
67	67
50	50
42	42
17	17
68	68
112	111
54	53
11	10
70	70
64	64
35	36
40	40
103	103
83	84
95	94
44	44
33	33
23	23
77	77
73	73
79	79
77	77
51	50
58	58
83	84
2	2
49	49
86	86
100	101
33	33
71	71
67	67
25	25
98	97
101	101
39	39
94	94
75	75
73	73
112	112
35	34
29	29
28	28
114	114
37	37
69	69
63	62
26	26
77	78
98	98
72	72
84	84
82	82
41	41
78	78
99	99
60	60
62	62
104	104
94	93
68	68
72	72
64	63
42	42
43	43
104	104
91	91
35	35
55	55
69	69
24	24
99	98
32	32
21	21
50	50
95	95
36	36
65	64
70	70
73	73
111	111
64	64
73	73
62	63
85	84
107	107
62	62
34	34
76	76
48	48
29	29
80	80
126	126
46	46
63	63
101	101
66	66
51	51
43	44
26	27
74	74
46	45
72	71
103	102
86	86
90	91
43	43
51	51
81	82
95	95
72	72
84	84
15	15
45	45
100	100
25	25
36	36
105	105
73	73
92	93
6	6
57	57
32	32
78	78
72	72
63	64
59	59
67	67
113	112
73	72
45	45
23	23
59	59
82	82
42	42
50	49
22	22
101	101
62	63
16	16
124	123
54	55
83	83
40	40
101	101
110	110
36	35
75	75
24	24
81	81
101	101
50	50
85	85
53	53
87	87
66	67
109	109
41	41
88	89
56	57
68	69
49	50
50	50
55	55
84	84
77	76
51	50
91	91
14	13
117	116
89	89
39	39
90	90
73	73
33	33
41	41
102	103
30	30
58	59
59	59
26	26
72	72
11	11
34	34
93	94
26	26
13	13
18	18
116	115
54	54
78	78
114	114
114	115
82	82
43	43
89	89
53	54
63	62
58	59
72	72
56	56
41	41
77	77
28	28
126	126
71	72
95	95
70	70
42	42
69	68
50	50
69	69
45	45
28	28
72	73
48	48
23	23
93	93
78	78
51	51
84	83
56	56
43	43
99	99
71	71
85	85
89	88
91	90
104	103
53	53
102	101
75	75
92	93
33	33
37	37
47	47
98	99
75	75
20	20
45	45
52	52
37	37
101	101
67	67
20	20
69	69
23	23
124	124
79	79
79	79
29	29
40	40
75	74
72	72
62	62
34	34
95	94
68	68
50	50
79	79
82	81
102	100
48	48
44	44
77	78
50	50
58	58
86	86
67	68
94	94
0	0
74	74
48	49
39	39
54	54
91	92
65	66
43	43
24	24
24	24
63	63
30	29
70	71
114	115
37	38
90	90
77	76
74	74
101	102
46	46
69	70
63	63
32	32
73	73
16	16
64	64
59	59
50	50
23	23
113	113
89	89
58	58
50	50
111	111
65	65
75	76
58	58
32	32
92	93
68	68
47	47
75	76
78	79
28	28
39	39
54	54
47	48
80	81
33	33
66	66
95	96
73	73
89	90
51	51
25	25
66	66
50	50
100	100
74	74
44	44
39	40
35	34
44	44
52	52
56	56
20	20
40	40
81	80
92	92
48	48
36	37
68	69
45	46
93	94
55	55
91	92
123	124
59	60
62	62
30	29
94	94
94	93
28	29
55	55
44	44
69	69
92	92
24	24
80	80
76	76
52	51
30	30
92	92
98	98
65	65
85	85
73	73
70	69
75	76
12	12
97	97
119	119
60	60
25	25
74	73
65	65
23	23
40	41
121	120
48	48
64	65
95	95
27	27
105	105
2	2
76	76
115	115
0	0
65	65
70	70
31	32
94	94
53	53
121	121
74	74
19	19
18	18
96	96
92	92
83	83
64	65
51	51
65	64
110	110
43	42
42	42
79	79
61	61
27	27
38	38
91	91
23	23
72	73
17	16
56	56
43	43
29	29
51	52
81	82
38	38
25	25
64	64
63	63
89	89
84	84
71	71
65	66
41	41
67	68
57	57
47	47
87	87
53	53
12	11
89	89
87	87
85	84
78	78
89	89
88	88
86	85
52	52
68	67
19	19
77	77
117	116
88	87
38	38
124	124
53	54
57	57
62	62
66	66
60	60
72	71
44	44
24	24
128	130
78	77
75	74
86	86
64	65
32	32
70	70
25	25
101	101
31	31
67	67
85	84
47	47
93	93
42	42
39	39
59	58
68	68
67	67
79	79
94	94
125	124
63	63
82	82
89	88
11	11
29	29
43	43
67	68
38	38
68	68
36	37
123	122
43	43
47	46
45	45
90	91
17	17
70	69
32	32
53	53
49	49
70	69
94	94
110	109
55	55
91	91
91	92
30	30
24	24
43	43
92	92
104	104
90	89
83	84
26	26
56	56
83	83
76	76
73	73
101	101
107	107
90	90
8	8
104	103
57	57
59	59
55	55
42	42
23	23
69	69
45	44
100	100
38	38
98	98
9	9
93	93
82	82
44	44
98	97
48	48
79	79
90	90
67	67
93	93
120	121
82	83
18	18
43	43
49	49
22	22
67	67
96	96
54	54
13	13
56	56
39	39
100	101
85	85
87	86
66	67
121	122
61	61
44	44
71	71
70	70
123	123
101	100
86	86
67	67
41	41
38	37
71	70
58	59
40	40
78	78
56	56
102	103
68	67
77	77
97	97
24	24
74	73
102	102
61	60
61	61
95	95
64	63
20	20
61	61
112	111
102	101
61	62
27	27
76	76
76	76
45	45
36	36
52	52
45	44
112	112
122	122
30	30
82	82
64	64
11	11
69	69
20	20
44	44
49	50
30	30
68	68
41	42
88	88
55	55
59	59
12	12
61	61
116	117
48	48
74	75
84	85
78	78
90	90
38	38
28	28
103	104
110	111
72	73
57	57
72	71
55	55
80	80
41	41
83	83
60	60
103	103
23	23
47	47
101	101
75	74
51	51
20	20
62	63
77	78
67	67
57	57
67	66
67	67
62	62
87	88
75	75
47	46
97	97
52	52
67	67
65	65
44	44
74	73
36	36
94	93
52	51
96	96
122	122
74	74
59	59
39	39
54	54
89	89
92	92
109	110
96	95
108	108
63	62
68	67
66	66
22	22
51	51
88	88
60	60
28	28
47	47
88	88
62	62
71	70
28	28
27	27
22	22
71	71
70	69
85	85
89	89
45	44
90	90
81	81
35	35
86	87
68	68
49	49
125	125
21	21
80	79
33	33
10	10
59	60
57	56
128	128
67	67
65	66
62	62
120	120
12	12
26	26
31	31
104	104
106	105
97	97
80	80
38	38
48	47
68	68
36	37
31	31
29	29
70	70
83	83
108	108
37	38
26	26
79	79
71	71
55	55
39	39
104	103
26	26
93	93
49	48
12	12
56	56
5	5
65	65
65	65
60	60
53	53
102	103
126	126
73	72
52	52
28	28
51	51
65	65
53	53
122	123
73	73
80	80
43	43
51	51
56	56
48	48
59	59
83	82
40	40
65	64
92	92
61	61
75	75
39	39
77	78
109	109
100	100
48	49
32	32
96	96
40	40
9	9
30	30
83	84
57	57
69	69
38	38
36	35
82	83
30	30
47	47
92	92
52	51
42	42
89	89
84	84
71	71
93	93
75	76
91	91
86	85
123	123
85	85
90	89
5	5
8	8
112	112
70	70
90	90
64	64
90	90
46	46
114	114
90	90
28	28
88	88
45	45
60	60
47	47
99	99
44	44
105	105
61	61
6	6
92	92
115	114
18	18
27	27
88	88
49	49
49	49
63	63
62	62
39	39
84	85
123	123
83	82
45	45
77	77
70	70
28	28
52	52
103	104
48	49
35	35
116	115
37	37
27	27
64	63
98	99
52	52
64	63
41	41
78	78
37	37
91	91
50	51
79	79
109	109
86	86
119	119
16	16
76	76
78	78
21	21
74	74
86	85
88	87
29	29
27	27
97	97
127	128
38	37
20	20
[truncated: 63,536 more rows]

## Sheet: Fitting curve
Expected Hamming Distance	Predicted Hamming Distance
0	0.00074
1	1.00074
2	2.00074
3	3.00074
4	4.00074
5	5.00074
6	6.00074
7	7.00074
8	8.00074
9	9.00074
10	10.0007
11	11.0007
12	12.0007
13	13.0007
14	14.0007
15	15.0007
16	16.0007
17	17.0007
18	18.0007
19	19.0007
20	20.0007
21	21.0007
22	22.0007
23	23.0007
24	24.0007
25	25.0007
26	26.0007
27	27.0007
28	28.0007
29	29.0007
30	30.0007
31	31.0007
32	32.0007
33	33.0007
34	34.0007
35	35.0007
36	36.0007
37	37.0007
38	38.0007
39	39.0007
40	40.0007
41	41.0007
42	42.0007
43	43.0007
44	44.0007
45	45.0007
46	46.0007
47	47.0007
48	48.0007
49	49.0007
50	50.0007
51	51.0007
52	52.0007
53	53.0007
54	54.0007
55	55.0007
56	56.0007
57	57.0007
58	58.0007
59	59.0007
60	60.0007
61	61.0007
62	62.0007
63	63.0007
64	64.0007
65	65.0007
66	66.0007
67	67.0007
68	68.0007
69	69.0007
70	70.0007
71	71.0007
72	72.0007
73	73.0007
74	74.0007
75	75.0007
76	76.0007
77	77.0007
78	78.0007
79	79.0007
80	80.0007
81	81.0007
82	82.0007
83	83.0007
84	84.0007
85	85.0007
86	86.0007
87	87.0007
88	88.0007
89	89.0007
90	90.0007
91	91.0007
92	92.0007
93	93.0007
94	94.0007
95	95.0007
96	96.0007
97	97.0007
98	98.0007
99	99.0007
100	100.001
101	101.001
102	102.001
103	103.001
104	104.001
105	105.001
106	106.001
107	107.001
108	108.001
109	109.001
110	110.001
111	111.001
112	112.001
113	113.001
114	114.001
115	115.001
116	116.001
117	117.001
118	118.001
119	119.001
120	120.001
121	121.001
122	122.001
123	123.001
124	124.001
125	125.001
126	126.001
127	127.001
128	128.001
