# Supplementary material for: Monolithic three-dimensional integration of RRAM-based hybrid memory architecture for one-shot learning
Source: Nat Commun. 2023 Nov 6;14:7140. doi: 10.1038/s41467-023-42981-1 (PMC10628152; doi:10.1038/s41467-023-42981-1)
Supplement: Supplementary file 3 — Source Data [file 41467_2023_42981_MOESM3_ESM.zip › Source Data/Figure4.c.xls]

## Sheet: Sheet1
X way - X shot	GPU	M3D-LIME
5 way - 1 shot	0.9308	0.8909
5 way - 5 shot	0.9825	0.9604
